# Supplementary material for: Global research trends and prospects related to tumor microenvironment within Triple Negative Breast Cancer: a bibliometric analysis
Source: Front Immunol. 2023 Dec 4;14:1261290. doi: 10.3389/fimmu.2023.1261290 (PMC10725926; doi:10.3389/fimmu.2023.1261290)
Supplement: Supplementary file 1 [file Table_1.xlsx]

## Sheet: Supplementary Table 1
Supplementary Table 1.Countries/regions with Published Articles
Rank	Country/region	Documents	% of 1,604
1	USA	623	38.84
2	PEOPLES R CHINA	465	28.99
3	ITALY	106	6.608
4	JAPAN	92	5.736
5	GERMANY	70	4.364
6	CANADA	66	4.115
7	SOUTH KOREA	60	3.741
8	FRANCE	58	3.616
9	ENGLAND	56	3.491
10	AUSTRALIA	46	2.868
11	BELGIUM	43	2.681
12	TAIWAN	41	2.556
13	INDIA	40	2.494
14	NETHERLANDS	34	2.12
15	SPAIN	32	1.995
16	EGYPT	24	1.496
17	SWEDEN	24	1.496
18	BRAZIL	21	1.309
19	IRAN	21	1.309
20	MEXICO	19	1.185
21	NORWAY	17	1.06
22	GREECE	15	0.935
23	SINGAPORE	15	0.935
24	SWITZERLAND	15	0.935
25	DENMARK	14	0.873
26	ISRAEL	13	0.81
27	POLAND	13	0.81
28	ROMANIA	12	0.748
29	PORTUGAL	11	0.686
30	SCOTLAND	11	0.686
31	SAUDI ARABIA	10	0.623
32	TURKEY	9	0.561
33	CZECH REPUBLIC	7	0.436
34	HUNGARY	7	0.436
35	IRELAND	7	0.436
36	QATAR	7	0.436
37	RUSSIA	7	0.436
38	ARGENTINA	5	0.312
39	AUSTRIA	5	0.312
40	CYPRUS	5	0.312
41	FINLAND	4	0.249
42	MALAYSIA	4	0.249
43	SOUTH AFRICA	4	0.249
44	U ARAB EMIRATES	4	0.249
45	WALES	4	0.249
46	CROATIA	3	0.187
47	MONGOLIA	3	0.187
48	SLOVENIA	3	0.187
49	TURKIYE	3	0.187
50	CHILE	2	0.125
51	COLOMBIA	2	0.125
52	GRENADA	2	0.125
53	INDONESIA	2	0.125
54	IRAQ	2	0.125
55	JORDAN	2	0.125
56	LEBANON	2	0.125
57	MOROCCO	2	0.125
58	NEW ZEALAND	2	0.125
59	THAILAND	2	0.125
60	TUNISIA	2	0.125
61	BANGLADESH	1	0.062
62	CUBA	1	0.062
63	ESTONIA	1	0.062
64	GHANA	1	0.062
65	KENYA	1	0.062
66	LITHUANIA	1	0.062
67	LUXEMBOURG	1	0.062
68	MOLDOVA	1	0.062
69	NORTH IRELAND	1	0.062
70	PAKISTAN	1	0.062
71	PERU	1	0.062
72	SERBIA	1	0.062
73	SLOVAKIA	1	0.062
74	UKRAINE	1	0.062

## Sheet: Supplementary Table 2
Supplementary Table 2. Institutions with Published Articles
Rank	Institutions	Documents	% of 1,604
1	HARVARD UNIVERSITY	56	3.491
2	UNIVERSITY OF TEXAS SYSTEM	48	2.993
3	FUDAN UNIVERSITY	46	2.868
4	JOHNS HOPKINS UNIVERSITY	43	2.681
5	CHINESE ACADEMY OF SCIENCES	42	2.618
6	UNICANCER	41	2.556
7	NATIONAL INSTITUTES OF HEALTH NIH USA	38	2.369
8	UNIVERSITY OF CALIFORNIA SYSTEM	38	2.369
9	HARVARD MEDICAL SCHOOL	36	2.244
10	UDICE FRENCH RESEARCH UNIVERSITIES	36	2.244
11	INSTITUT NATIONAL DE LA SANTE ET DE LA RECHERCHE MEDICALE INSERM	34	2.12
12	ROSWELL PARK COMPREHENSIVE CANCER CENTER	34	2.12
13	SUN YAT SEN UNIVERSITY	34	2.12
14	NIH NATIONAL CANCER INSTITUTE NCI	33	2.057
15	UTMD ANDERSON CANCER CENTER	32	1.995
16	JOHNS HOPKINS MEDICINE	29	1.808
17	UNIVERSITY OF NORTH CAROLINA	28	1.746
18	UNIVERSITY OF NORTH CAROLINA CHAPEL HILL	28	1.746
19	CHINESE ACADEMY OF MEDICAL SCIENCES PEKING UNION MEDICAL COLLEGE	27	1.683
20	STATE UNIVERSITY OF NEW YORK SUNY SYSTEM	27	1.683
21	HUAZHONG UNIVERSITY OF SCIENCE TECHNOLOGY	26	1.621
22	SICHUAN UNIVERSITY	26	1.621
23	SHANGHAI JIAO TONG UNIVERSITY	25	1.559
24	CORNELL UNIVERSITY	24	1.496
25	DANA FARBER CANCER INSTITUTE	24	1.496
26	EGYPTIAN KNOWLEDGE BANK EKB	24	1.496
27	MEMORIAL SLOAN KETTERING CANCER CENTER	24	1.496
28	STATE UNIVERSITY OF NEW YORK SUNY BUFFALO	23	1.434
29	BRIGHAM WOMEN S HOSPITAL	22	1.372
30	CENTRE NATIONAL DE LA RECHERCHE SCIENTIFIQUE CNRS	22	1.372
31	FUKUSHIMA MEDICAL UNIVERSITY	22	1.372
32	TOKYO MEDICAL UNIVERSITY	22	1.372
33	HELMHOLTZ ASSOCIATION	21	1.309
34	NIIGATA UNIVERSITY	21	1.309
35	STANFORD UNIVERSITY	21	1.309
36	YALE UNIVERSITY	21	1.309
37	YOKOHAMA CITY UNIVERSITY	21	1.309
38	PEKING UNION MEDICAL COLLEGE	20	1.247
39	PENNSYLVANIA COMMONWEALTH SYSTEM OF HIGHER EDUCATION PCSHE	20	1.247
40	UNIVERSITY OF TORONTO	20	1.247
41	UNIVERSITY SYSTEM OF OHIO	20	1.247
42	WEILL CORNELL MEDICINE	20	1.247
43	UNIVERSITE PSL	19	1.185
44	UNIVERSITY OF LONDON	19	1.185
45	INSTITUT CURIE	18	1.122
46	NETHERLANDS CANCER INSTITUTE	18	1.122
47	UNIVERSITY OF CHINESE ACADEMY OF SCIENCES CAS	18	1.122
48	MASSACHUSETTS INSTITUTE OF TECHNOLOGY MIT	17	1.06
49	NANJING MEDICAL UNIVERSITY	17	1.06
50	UNIVERSITY OF MICHIGAN	17	1.06
51	UNIVERSITY OF MICHIGAN SYSTEM	17	1.06
52	ZHEJIANG UNIVERSITY	17	1.06
53	DUKE UNIVERSITY	16	0.998
54	PETER MACCALLUM CANCER CENTER	16	0.998
55	RUTGERS STATE UNIVERSITY NEW BRUNSWICK	16	0.998
56	STATE KEY LAB ONCOLOGY SOUTH CHINA	16	0.998
57	JEFFERSON UNIVERSITY	15	0.935
58	SEOUL NATIONAL UNIVERSITY SNU	15	0.935
59	UNIVERSITE PARIS CITE	15	0.935
60	UNIVERSITY OF COLORADO ANSCHUTZ MEDICAL CAMPUS	15	0.935
61	UNIVERSITY OF COLORADO SYSTEM	15	0.935
62	UNIVERSITY OF PITTSBURGH	15	0.935
63	CITY OF HOPE	14	0.873
64	CONSIGLIO NAZIONALE DELLE RICERCHE CNR	14	0.873
65	INSTITUT JULES BORDET	14	0.873
66	STATE UNIVERSITY SYSTEM OF FLORIDA	14	0.873
67	UNIVERSITE LIBRE DE BRUXELLES	14	0.873
68	UNIVERSITY OF CALIFORNIA SAN FRANCISCO	14	0.873
69	UNIVERSITY OF MILAN	14	0.873
70	UNIVERSITY OF PENNSYLVANIA	14	0.873
71	VANDERBILT UNIVERSITY	14	0.873
72	FONDAZIONE IRCCS ISTITUTO NAZIONALE TUMORI MILAN	13	0.81
73	GIFU UNIVERSITY	13	0.81
74	SHANDONG UNIVERSITY	13	0.81
75	UNIVERSITY HEALTH NETWORK TORONTO	13	0.81
76	UNIVERSITY OF ALABAMA SYSTEM	13	0.81
77	XI AN JIAOTONG UNIVERSITY	13	0.81
78	BAYLOR COLLEGE OF MEDICINE	12	0.748
79	CHINA MEDICAL UNIVERSITY	12	0.748
80	CHINA MEDICAL UNIVERSITY TAIWAN	12	0.748
81	GERMAN CANCER RESEARCH CENTER DKFZ	12	0.748
82	RUTGERS STATE UNIVERSITY MEDICAL CENTER	12	0.748
83	UNIVERSITY OF ALABAMA BIRMINGHAM	12	0.748
84	UNIVERSITY OF MELBOURNE	12	0.748
85	UNIVERSITY OF OSLO	12	0.748
86	ASSISTANCE PUBLIQUE HOPITAUX PARIS APHP	11	0.686
87	CNRS NATIONAL INSTITUTE FOR BIOLOGY INSB	11	0.686
88	HARBIN MEDICAL UNIVERSITY	11	0.686
89	JINAN UNIVERSITY	11	0.686
90	NATIONAL UNIVERSITY OF SINGAPORE	11	0.686
91	OHIO STATE UNIVERSITY	11	0.686
92	SHENYANG PHARMACEUTICAL UNIVERSITY	11	0.686
93	TIANJIN MEDICAL UNIVERSITY	11	0.686
94	UNIVERSITY OF NORTH CAROLINA SCHOOL OF MEDICINE	11	0.686
95	BETH ISRAEL DEACONESS MEDICAL CENTER	10	0.623
96	BROAD INSTITUTE	10	0.623
97	CAIRO UNIVERSITY	10	0.623
98	CAPITAL MEDICAL UNIVERSITY	10	0.623
99	CASE WESTERN RESERVE UNIVERSITY	10	0.623
100	INDIANA UNIVERSITY SYSTEM	10	0.623
101	JILIN UNIVERSITY	10	0.623
102	NANJING UNIVERSITY	10	0.623
103	NEW YORK UNIVERSITY	10	0.623
104	NORTHWESTERN UNIVERSITY	10	0.623
105	OSAKA METROPOLITAN UNIVERSITY	10	0.623
106	PEKING UNIVERSITY	10	0.623
107	PRINCESS MARGARET CANCER CENTRE	10	0.623
108	SHANGHAI INSTITUTE OF MATERIA MEDICA CAS	10	0.623
109	SOOCHOW UNIVERSITY CHINA	10	0.623
110	SOUTHERN MEDICAL UNIVERSITY CHINA	10	0.623
111	WASHINGTON UNIVERSITY WUSTL	10	0.623
112	AGENCY FOR SCIENCE TECHNOLOGY RESEARCH A STAR	9	0.561
113	CANCER INSTITUTE HOSPITAL CAMS	9	0.561
114	COLUMBIA UNIVERSITY	9	0.561
115	GEORGETOWN UNIVERSITY	9	0.561
116	GHENT UNIVERSITY	9	0.561
117	KAROLINSKA INSTITUTET	9	0.561
118	MAYO CLINIC	9	0.561
119	NATIONAL HEALTH RESEARCH INSTITUTES TAIWAN	9	0.561
120	NATIONAL YANG MING CHIAO TUNG UNIVERSITY	9	0.561
121	ROCHE HOLDING	9	0.561
122	TAIPEI MEDICAL UNIVERSITY	9	0.561
123	THE METHODIST HOSPITAL HOUSTON	9	0.561
124	THE METHODIST HOSPITAL SYSTEM	9	0.561
125	UNIVERSIDAD NACIONAL AUTONOMA DE MEXICO	9	0.561
126	UNIVERSITE DE MONTPELLIER	9	0.561
127	UNIVERSITY OF CHICAGO	9	0.561
128	WUHAN UNIVERSITY	9	0.561
129	YONSEI UNIVERSITY	9	0.561
130	YONSEI UNIVERSITY HEALTH SYSTEM	9	0.561
131	CENTRAL SOUTH UNIVERSITY	8	0.499
132	CIBER CENTRO DE INVESTIGACION BIOMEDICA EN RED	8	0.499
133	EMORY UNIVERSITY	8	0.499
134	IRCCS EUROPEAN INSTITUTE OF ONCOLOGY IEO	8	0.499
135	KU LEUVEN	8	0.499
136	LUND UNIVERSITY	8	0.499
137	PENNSYLVANIA MEDICINE	8	0.499
138	SEOUL NATIONAL UNIVERSITY HOSPITAL	8	0.499
139	SHANXI MEDICAL UNIVERSITY	8	0.499
140	TABRIZ UNIVERSITY OF MEDICAL SCIENCE	8	0.499
141	TONGJI UNIVERSITY	8	0.499
142	UNITED STATES DEPARTMENT OF ENERGY DOE	8	0.499
143	UNIVERSITY MEDICAL CENTER HAMBURG EPPENDORF	8	0.499
144	UNIVERSITY OF ALBERTA	8	0.499
145	UNIVERSITY OF BRITISH COLUMBIA	8	0.499
146	UNIVERSITY OF CALIFORNIA LOS ANGELES	8	0.499
147	UNIVERSITY OF COPENHAGEN	8	0.499
148	UNIVERSITY OF FLORENCE	8	0.499
149	UNIVERSITY OF HAMBURG	8	0.499
150	UNIVERSITY OF NAPLES FEDERICO II	8	0.499
151	UNIVERSITY OF TEXAS AUSTIN	8	0.499
152	UNIVERSITY OF TURIN	8	0.499
153	UTRECHT UNIVERSITY	8	0.499
154	A STAR INSTITUTE OF MOLECULAR CELL BIOLOGY IMCB	7	0.436
155	ALBERT EINSTEIN COLLEGE OF MEDICINE	7	0.436
156	BECKMAN RESEARCH INSTITUTE OF CITY OF HOPE	7	0.436
157	BROWN UNIVERSITY	7	0.436
158	DAVID GEFFEN SCHOOL OF MEDICINE AT UCLA	7	0.436
159	ERASMUS MC	7	0.436
160	ERASMUS MC CANCER INSTITUTE	7	0.436
161	ERASMUS UNIVERSITY ROTTERDAM	7	0.436
162	FLORIDA A M UNIVERSITY	7	0.436
163	FRED HUTCHINSON CANCER CENTER	7	0.436
164	GOETHE UNIVERSITY FRANKFURT	7	0.436
165	IRCCS ISTITUTO TUMORI BARI GIOVANNI PAOLO II	7	0.436
166	JAMES CANCER HOSPITAL SOLOVE RESEARCH INSTITUTE	7	0.436
167	KAOHSIUNG MEDICAL UNIVERSITY	7	0.436
168	NEWYORK PRESBYTERIAN HOSPITAL	7	0.436
169	QINGDAO UNIVERSITY	7	0.436
170	QUEEN MARY UNIVERSITY LONDON	7	0.436
171	RUPRECHT KARLS UNIVERSITY HEIDELBERG	7	0.436
172	RUTGERS CANCER INSTITUTE OF NEW JERSEY	7	0.436
173	RWTH AACHEN UNIVERSITY	7	0.436
174	SHENZHEN UNIVERSITY	7	0.436
175	SINGAPORE GENERAL HOSPITAL	7	0.436
176	TSINGHUA UNIVERSITY	7	0.436
177	UNIVERSITA DEGLI STUDI DI BARI ALDO MORO	7	0.436
178	UNIVERSITY OF CALIFORNIA LOS ANGELES MEDICAL CENTER	7	0.436
179	UNIVERSITY OF CALIFORNIA SAN DIEGO	7	0.436
180	UNIVERSITY OF NOTTINGHAM	7	0.436
181	UNIVERSITY OF PATRAS	7	0.436
182	UNIVERSITY OF SOUTHERN CALIFORNIA	7	0.436
183	UNIVERSITY OF SYDNEY	7	0.436
184	UNIVERSITY OF WISCONSIN SYSTEM	7	0.436
185	UNIVERSITY SYSTEM OF GEORGIA	7	0.436
186	US DEPARTMENT OF VETERANS AFFAIRS	7	0.436
187	VETERANS HEALTH ADMINISTRATION VHA	7	0.436
188	YESHIVA UNIVERSITY	7	0.436
189	ZHENGZHOU UNIVERSITY	7	0.436
190	A C CAMARGO CANCER CENTER	6	0.374
191	ANHUI MEDICAL UNIVERSITY	6	0.374
192	ASIA UNIVERSITY TAIWAN	6	0.374
193	CHINA PHARMACEUTICAL UNIVERSITY	6	0.374
194	CIBERONC	6	0.374
195	GEORGE WASHINGTON UNIVERSITY	6	0.374
196	GERMAN UNIVERSITY IN CAIRO	6	0.374
197	GUANGZHOU MEDICAL UNIVERSITY	6	0.374
198	GUSTAVE ROUSSY	6	0.374
199	HARVARD T H CHAN SCHOOL OF PUBLIC HEALTH	6	0.374
200	HELMHOLTZ CENTER MUNICH GERMAN RESEARCH CENTER FOR ENVIRONMENTAL HEALTH	6	0.374
201	HOWARD HUGHES MEDICAL INSTITUTE	6	0.374
202	INDIANA UNIVERSITY PURDUE UNIVERSITY INDIANAPOLIS	6	0.374
203	IRCCS OSPEDALE SAN RAFFAELE	6	0.374
204	KURUME UNIVERSITY	6	0.374
205	LA TROBE UNIVERSITY	6	0.374
206	LOUISIANA STATE UNIVERSITY SYSTEM	6	0.374
207	MCGILL UNIVERSITY	6	0.374
208	MEDICAL UNIVERSITY OF SOUTH CAROLINA	6	0.374
209	NOTTINGHAM UNIVERSITY HOSPITAL NHS TRUST	6	0.374
210	RWTH AACHEN UNIVERSITY HOSPITAL	6	0.374
211	SOUTH CHINA UNIVERSITY OF TECHNOLOGY	6	0.374
212	TEL AVIV UNIVERSITY	6	0.374
213	TUFTS UNIVERSITY	6	0.374
214	UNIVERSIDADE DE LISBOA	6	0.374
215	UNIVERSITE DE MONTREAL	6	0.374
216	UNIVERSITY OF CAMBRIDGE	6	0.374
217	UNIVERSITY OF FLORIDA	6	0.374
218	UNIVERSITY OF ILLINOIS SYSTEM	6	0.374
219	UNIVERSITY OF MUNICH	6	0.374
220	UNIVERSITY OF NORTH TEXAS SYSTEM	6	0.374
221	UNIVERSITY OF PADUA	6	0.374
222	UNIVERSITY OF PALERMO	6	0.374
223	UNIVERSITY OF QUEENSLAND	6	0.374
224	UNIVERSITY OF WISCONSIN MADISON	6	0.374
225	UTRECHT UNIVERSITY MEDICAL CENTER	6	0.374
226	VITA SALUTE SAN RAFFAELE UNIVERSITY	6	0.374
227	WAKE FOREST UNIVERSITY	6	0.374
228	WAYNE STATE UNIVERSITY	6	0.374
229	AIX MARSEILLE UNIVERSITE	5	0.312
230	BRISTOL MYERS SQUIBB	5	0.312
231	CENTRE JEAN PERRIN	5	0.312
232	CHINA MEDICAL UNIVERSITY HOSPITAL TAIWAN	5	0.312
233	CHINESE UNIVERSITY OF HONG KONG	5	0.312
234	EBERHARD KARLS UNIVERSITY OF TUBINGEN	5	0.312
235	FUJIAN MEDICAL UNIVERSITY	5	0.312
236	GBA RES INNOVAT INST NANOTECHNOL	5	0.312
237	GENENTECH	5	0.312
238	GUY S ST THOMAS NHS FOUNDATION TRUST	5	0.312
239	INSTITUT REGIONAL DU CANCER MONTPELLIER VAL D AURELLE ICM	5	0.312
240	INSTITUTE OF CANCER RESEARCH UK	5	0.312
241	INSTITUTO NACIONAL DE CIENCIAS MEDICAS Y NUTRICION SALVADOR ZUBIRAN MEXICO	5	0.312
242	IRCCS FONDAZIONE PASCALE	5	0.312
243	IRCCS ISTITUTO ONCOLOGICO VENETO IOV	5	0.312
244	ISTITUTO DI BIOSTRUTTURE E BIOIMMAGINI IBB CNR	5	0.312
245	JAGIELLONIAN UNIVERSITY	5	0.312
246	JAPANESE FOUNDATION FOR CANCER RESEARCH	5	0.312
247	KYUSHU UNIVERSITY	5	0.312
248	LOUISIANA STATE UNIVERSITY	5	0.312
249	MASSACHUSETTS GENERAL HOSPITAL	5	0.312
250	MENOFIA UNIVERSITY	5	0.312
251	MONTEFIORE MEDICAL CENTER	5	0.312
252	NANJING UNIVERSITY OF CHINESE MEDICINE	5	0.312
253	NATIONAL CANCER CENTER JAPAN	5	0.312
254	NATIONAL CANCER INSTITUTE EGYPT	5	0.312
255	NATIONAL KAPODISTRIAN UNIVERSITY OF ATHENS	5	0.312
256	NATIONAL TAIWAN UNIVERSITY	5	0.312
257	NYU LANGONE MEDICAL CENTER	5	0.312
258	SAMSUNG MEDICAL CENTER	5	0.312
259	SAPIENZA UNIVERSITY ROME	5	0.312
260	SHANDONG FIRST MEDICAL UNIVERSITY SHANDONG ACADEMY OF MEDICAL SCIENCES	5	0.312
261	SHANGHAI UNIVERSITY OF TRADITIONAL CHINESE MEDICINE	5	0.312
262	SOUTHEAST UNIVERSITY CHINA	5	0.312
263	SUNGKYUNKWAN UNIVERSITY SKKU	5	0.312
264	SUNNYBROOK HEALTH SCIENCE CENTER	5	0.312
265	SUNNYBROOK RESEARCH INSTITUTE	5	0.312
266	TAIPEI VETERANS GENERAL HOSPITAL	5	0.312
267	TULANE UNIVERSITY	5	0.312
268	UIT THE ARCTIC UNIVERSITY OF TROMSO	5	0.312
269	UNIVERSITY OF ARIZONA	5	0.312
270	UNIVERSITY OF BIRMINGHAM	5	0.312
271	UNIVERSITY OF BONN	5	0.312
272	UNIVERSITY OF BUENOS AIRES	5	0.312
273	UNIVERSITY OF CALABRIA	5	0.312
274	UNIVERSITY OF EDINBURGH	5	0.312
275	UNIVERSITY OF FREIBURG	5	0.312
276	UNIVERSITY OF KENTUCKY	5	0.312
277	UNIVERSITY OF MANCHESTER	5	0.312
278	UNIVERSITY OF MARYLAND BALTIMORE	5	0.312
279	UNIVERSITY OF MINNESOTA SYSTEM	5	0.312
280	UNIVERSITY OF MINNESOTA TWIN CITIES	5	0.312
281	UNIVERSITY OF NEW SOUTH WALES SYDNEY	5	0.312
282	UNIVERSITY OF NORTH TEXAS DENTON	5	0.312
283	UNIVERSITY OF SCIENCE TECHNOLOGY OF CHINA CAS	5	0.312
284	UNIVERSITY OF TEXAS SOUTHWESTERN MEDICAL CENTER DALLAS	5	0.312
285	UNIVERSITY OF TOKYO	5	0.312
286	UNIVERSITY OF ULSAN	5	0.312
287	UNIVERSITY OF WASHINGTON	5	0.312
288	UNIVERSITY OF WASHINGTON SEATTLE	5	0.312
289	UNIVERSITY SYSTEM OF MARYLAND	5	0.312
290	UPPSALA UNIVERSITY	5	0.312
291	WEIZMANN INSTITUTE OF SCIENCE	5	0.312
292	WENZHOU MEDICAL UNIVERSITY	5	0.312
293	AIN SHAMS UNIVERSITY	4	0.249
294	BEIJING UNIVERSITY OF CHINESE MEDICINE	4	0.249
295	BINZHOU MEDICAL UNIVERSITY	4	0.249
296	BOSTON UNIVERSITY	4	0.249
297	CALIFORNIA STATE UNIVERSITY SYSTEM	4	0.249
298	CANCER RESEARCH UK	4	0.249
299	CATHOLIC UNIVERSITY OF KOREA	4	0.249
300	CEDARS SINAI MEDICAL CENTER	4	0.249
301	CEINGE BIOTECNOLOGIE AVANZATE	4	0.249
302	CENTRE GEORGES FRANCOIS LECLERC	4	0.249
303	CHENG HSIN GENERAL HOSPITAL	4	0.249
304	CHONGQING MEDICAL UNIVERSITY	4	0.249
305	CLEVELAND CLINIC FOUNDATION	4	0.249
306	COLD SPRING HARBOR LABORATORY	4	0.249
307	COLLEGIUM MEDICUM JAGIELLONIAN UNIVERSITY	4	0.249
308	CZECH ACADEMY OF SCIENCES	4	0.249
309	DUKSUNG WOMEN S UNIVERSITY	4	0.249
310	EOTVOS LORAND RESEARCH NETWORK	4	0.249
311	FEINBERG SCHOOL OF MEDICINE	4	0.249
312	G D ANNUNZIO UNIVERSITY OF CHIETI PESCARA	4	0.249
313	GANDHI INSTITUTE OF TECHNOLOGY MANAGEMENT GITAM	4	0.249
314	GUANGDONG ACADEMY OF MEDICAL SCIENCES GUANGDONG GENERAL HOSPITAL	4	0.249
315	GZA ZNA HOSP	4	0.249
316	HEBEI UNIVERSITY	4	0.249
317	HOMI BHABHA NATIONAL INSTITUTE	4	0.249
318	HOSPITAL UNIVERSITARI VALL D HEBRON	4	0.249
319	HUMANITAS UNIVERSITY	4	0.249
320	HUNAN UNIVERSITY	4	0.249
321	HUNAN UNIVERSITY OF CHINESE MEDICINE	4	0.249
322	HUNTSMAN CANCER INSTITUTE	4	0.249
323	IFOM FIRC INSTITUTE OF MOLECULAR ONCOLOGY	4	0.249
324	INDIAN INSTITUTE OF TECHNOLOGY SYSTEM IIT SYSTEM	4	0.249
325	INDIANA UNIVERSITY BLOOMINGTON	4	0.249
326	INSTITUT CATALA D ONCOLOGIA	4	0.249
327	INSTITUT D INVESTIGACIO BIOMEDICA DE BELLVITGE IDIBELL	4	0.249
328	INSTITUT PAOLI CALMETTE IPC	4	0.249
329	INSTITUTE OF BASIC MEDICAL SCIENCES CAMS	4	0.249
330	KAOHSIUNG MEDICAL UNIVERSITY HOSPITAL	4	0.249
331	KING S COLLEGE LONDON	4	0.249
332	KUNMING MEDICAL UNIVERSITY	4	0.249
333	LAWRENCE LIVERMORE NATIONAL LABORATORY	4	0.249
334	LEIDEN UNIVERSITY	4	0.249
335	LEIDEN UNIVERSITY EXCL LUMC	4	0.249
336	LEIDEN UNIVERSITY MEDICAL CENTER LUMC	4	0.249
337	LIFESPAN HEALTH RHODE ISLAND	4	0.249
338	MEDICAL COLLEGE OF WISCONSIN	4	0.249
339	MONASH UNIVERSITY	4	0.249
340	NANCHANG UNIVERSITY	4	0.249
341	NANJING TECH UNIVERSITY	4	0.249
342	NATIONAL DEFENSE MEDICAL CENTER	4	0.249
343	NAVAL MEDICAL UNIVERSITY	4	0.249
344	NEVADA SYSTEM OF HIGHER EDUCATION NSHE	4	0.249
345	NORTH CAROLINA STATE UNIVERSITY	4	0.249
346	OLIVIA NEWTON JOHN CANCER RESEARCH INSTITUTE	4	0.249
347	ONTARIO INSTITUTE FOR CANCER RESEARCH	4	0.249
348	OREGON HEALTH SCIENCE UNIVERSITY	4	0.249
349	PEKING UNION MEDICAL COLLEGE HOSPITAL	4	0.249
350	PRINCE OF WALES HOSPITAL	4	0.249
351	QATAR FOUNDATION QF	4	0.249
352	QUEENS UNIVERSITY CANADA	4	0.249
353	RHODE ISLAND HOSPITAL	4	0.249
354	RUSSIAN ACADEMY OF SCIENCES	4	0.249
355	RUTGERS STATE UNIVERSITY NEWARK	4	0.249
356	SACKLER FACULTY OF MEDICINE	4	0.249
357	SARAH CANNON RESEARCH INSTITUTE	4	0.249
358	SCRIPPS RESEARCH INSTITUTE	4	0.249
359	SEMMELWEIS UNIVERSITY	4	0.249
360	TAIPEI MUNICIPAL WANFANG HOSPITAL	4	0.249
361	TATA MEMORIAL CENTRE TMC	4	0.249
362	UCLA JONSSON COMPREHENSIVE CANCER CENTER	4	0.249
363	UNIVERSIDADE DE SAO PAULO	4	0.249
364	UNIVERSIDADE FEDERAL DE SAO CARLOS	4	0.249
365	UNIVERSITA DELLA CAMPANIA VANVITELLI	4	0.249
366	UNIVERSITE CLERMONT AUVERGNE UCA	4	0.249
367	UNIVERSITE PARIS SACLAY	4	0.249
368	UNIVERSITY COLLEGE LONDON	4	0.249
369	UNIVERSITY HOSPITAL LEUVEN	4	0.249
370	UNIVERSITY HOSPITAL OF GIESSEN MARBURG	4	0.249
371	UNIVERSITY OF BARCELONA	4	0.249
372	UNIVERSITY OF BOLOGNA	4	0.249
373	UNIVERSITY OF CALGARY	4	0.249
374	UNIVERSITY OF CALIFORNIA DAVIS	4	0.249
375	UNIVERSITY OF CALIFORNIA MERCED	4	0.249
376	UNIVERSITY OF CYPRUS	4	0.249
377	UNIVERSITY OF GOTTINGEN	4	0.249
378	UNIVERSITY OF INSUBRIA	4	0.249
379	UNIVERSITY OF JINAN	4	0.249
380	UNIVERSITY OF MACAU	4	0.249
381	UNIVERSITY OF MUNSTER	4	0.249
382	UNIVERSITY OF NEVADA RENO	4	0.249
383	UNIVERSITY OF OKLAHOMA HEALTH SCIENCES CENTER	4	0.249
384	UNIVERSITY OF OKLAHOMA SYSTEM	4	0.249
385	UNIVERSITY OF QUEBEC	4	0.249
386	UNIVERSITY OF ROCHESTER	4	0.249
387	UNIVERSITY OF SOUTHERN DENMARK	4	0.249
388	UNIVERSITY OF TEXAS HEALTH SAN ANTONIO	4	0.249
389	UNIVERSITY OF TEXAS HEALTH SCIENCE CENTER HOUSTON	4	0.249
390	UNIVERSITY OF TOLEDO	4	0.249
391	UNIVERSITY OF UTAH	4	0.249
392	UNIVERSITY OF VIRGINIA	4	0.249
393	UTAH SYSTEM OF HIGHER EDUCATION	4	0.249
394	WESTERN UNIVERSITY UNIVERSITY OF WESTERN ONTARIO	4	0.249
395	A STAR SINGAPORE IMMUNOLOGY NETWORK SIGN	3	0.187
396	ACADEMIA SINICA TAIWAN	3	0.187
397	ALBANY COLLEGE OF PHARMACY HEALTH SCIENCES	3	0.187
398	ALBANY MEDICAL COLLEGE	3	0.187
399	ALBORZ UNIV MED SCI	3	0.187
400	ALL INDIA INSTITUTE OF MEDICAL SCIENCES AIIMS NEW DELHI	3	0.187
401	ARISTOTLE UNIVERSITY OF THESSALONIKI	3	0.187
402	ARMY MEDICAL UNIVERSITY	3	0.187
403	ASSIUT UNIVERSITY	3	0.187
404	ATHENS MEDICAL SCHOOL	3	0.187
405	AUBURN UNIVERSITY	3	0.187
406	AUBURN UNIVERSITY SYSTEM	3	0.187
407	BARBARA ANN KARMANOS CANCER INSTITUTE	3	0.187
408	CENTRE LEON BERARD	3	0.187
409	CHANGHUA CHRISTIAN HOSPITAL	3	0.187
410	CHARITE UNIVERSITATSMEDIZIN BERLIN	3	0.187
411	CHENGDU UNIVERSITY OF TRADITIONAL CHINESE MEDICINE	3	0.187
412	CHILDREN S HOSPITAL COLORADO	3	0.187
413	CHONGQING UNIVERSITY	3	0.187
414	CITY UNIVERSITY OF NEW YORK CUNY SYSTEM	3	0.187
415	CLINIQUES UNIVERSITAIRES SAINT LUC	3	0.187
416	CONSEJO NACIONAL DE INVESTIGACIONES CIENTIFICAS Y TECNICAS CONICET	3	0.187
417	DALIAN MEDICAL UNIVERSITY	3	0.187
418	DALIAN UNIVERSITY OF TECHNOLOGY	3	0.187
419	DANISH CANCER SOCIETY	3	0.187
420	DARTMOUTH COLLEGE	3	0.187
421	DOKKYO MEDICAL UNIVERSITY	3	0.187
422	EBERHARD KARLS UNIVERSITY HOSPITAL	3	0.187
423	EUROPEAN UNIVERSITY CYPRUS	3	0.187
424	FLANDERS INSTITUTE FOR BIOTECHNOLOGY VIB	3	0.187
425	FOUNDATION FOR RESEARCH TECHNOLOGY HELLAS FORTH	3	0.187
426	FOX CHASE CANCER CENTER	3	0.187
427	FREE UNIVERSITY OF BERLIN	3	0.187
428	GANNAN MEDICAL UNIVERSITY	3	0.187
429	GEN HOSP SINT AUGUSTINUS	3	0.187
430	GEORGIA STATE UNIVERSITY	3	0.187
431	GHENT UNIVERSITY HOSPITAL	3	0.187
432	GRAND HOPITAL DE CHARLEROI	3	0.187
433	GUANGXI MEDICAL UNIVERSITY	3	0.187
434	GUANGZHOU UNIVERSITY OF CHINESE MEDICINE	3	0.187
435	HANNOVER MEDICAL SCHOOL	3	0.187
436	HOKKAIDO UNIVERSITY	3	0.187
437	HOPITAL UNIVERSITAIRE COCHIN APHP	3	0.187
438	HOSPITAL CLINIC UNIVERSITARI DE VALENCIA	3	0.187
439	HUMBOLDT UNIVERSITY OF BERLIN	3	0.187
440	IMPERIAL COLLEGE LONDON	3	0.187
441	INDIAN COUNCIL OF MEDICAL RESEARCH ICMR	3	0.187
442	INSTITUT BERGONIE	3	0.187
443	INSTITUTE OF BIOPHYSICS OF THE CZECH ACADEMY OF SCIENCES	3	0.187
444	INSTITUTE OF CHEMICAL ENGINEERING SCIENCES ICE HT	3	0.187
445	INSTITUTO DE SALUD CARLOS III	3	0.187
446	INSTITUTO MEXICANO DEL SEGURO SOCIAL	3	0.187
447	IRCCS AZIENDA OSPEDALIERO UNIVERSITARIA DI BOLOGNA	3	0.187
448	IRCCS FONDAZIONE DEL PIEMONTE PER L ONCOLOGIA	3	0.187
449	IRCCS ISTITUTI FISIOTERAPICI OSPITALIERI IFO	3	0.187
450	ISLAMIC AZAD UNIVERSITY	3	0.187
451	ISTITUTO PER ENDOCRINOLOGIA E ONCOLOGIA GAETANO SALVATORE IEOS CNR	3	0.187
452	KANSAI MEDICAL UNIVERSITY	3	0.187
453	KOREA ADVANCED INSTITUTE OF SCIENCE TECHNOLOGY KAIST	3	0.187
454	KOREA UNIVERSITY	3	0.187
455	KOREA UNIVERSITY MEDICINE KU MEDICINE	3	0.187
456	KYOTO PREFECTURAL UNIVERSITY OF MEDICINE	3	0.187
457	KYOTO UNIVERSITY	3	0.187
458	KYUNGPOOK NATIONAL UNIVERSITY	3	0.187
459	LAWRENCE BERKELEY NATIONAL LABORATORY	3	0.187
460	LOUISIANA STATE UNIVERSITY HEALTH SCIENCES CENTER NEW ORLEANS	3	0.187
461	MAASTRICHT UNIVERSITY	3	0.187
462	MAASTRICHT UNIVERSITY MEDICAL CENTRE MUMC	3	0.187
463	MAHARAJA SAYAJIRAO UNIVERSITY BARODA	3	0.187
464	MARMARA UNIVERSITY	3	0.187
465	MASARYK UNIVERSITY BRNO	3	0.187
466	MCMASTER UNIVERSITY	3	0.187
467	MEDICAL UNIVERSITY OF WARSAW	3	0.187
468	MICHIGAN STATE UNIVERSITY	3	0.187
469	MINES PARISTECH	3	0.187
470	MINIST EDUC	3	0.187
471	MONGOLIAN NATIONAL UNIVERSITY OF MEDICAL SCIENCES	3	0.187
472	NANTONG UNIVERSITY	3	0.187
473	NANYANG TECHNOLOGICAL UNIVERSITY	3	0.187
474	NANYANG TECHNOLOGICAL UNIVERSITY NATIONAL INSTITUTE OF EDUCATION NIE SINGAPORE	3	0.187
475	NATIONAL CANCER INSTITUTE INCA	3	0.187
476	NATIONAL CHENG KUNG UNIVERSITY	3	0.187
477	NATIONAL INSTITUTE OF PHARMACEUTICAL EDUCATION RESEARCH NIPER	3	0.187
478	NATIONAL TAIWAN UNIVERSITY HOSPITAL	3	0.187
479	NATIONAL TSING HUA UNIVERSITY	3	0.187
480	NORTH DAKOTA STATE UNIVERSITY FARGO	3	0.187
481	NORWEGIAN UNIVERSITY OF SCIENCE TECHNOLOGY NTNU	3	0.187
482	NOTTINGHAM CITY HOSPITAL	3	0.187
483	OKAYAMA UNIVERSITY	3	0.187
484	PALACKY UNIVERSITY OLOMOUC	3	0.187
485	PATERSON INSTITUTE FOR CANCER RESEARCH	3	0.187
486	PHILIPPS UNIVERSITY MARBURG	3	0.187
487	PRINCE FELIPE RESEARCH CENTER	3	0.187
488	PRINCETON UNIVERSITY	3	0.187
489	PURDUE UNIVERSITY	3	0.187
490	PURDUE UNIVERSITY SYSTEM	3	0.187
491	PURDUE UNIVERSITY WEST LAFAYETTE CAMPUS	3	0.187
492	QIMR BERGHOFER MEDICAL RESEARCH INSTITUTE	3	0.187
493	ROYAL MARSDEN NHS FOUNDATION TRUST	3	0.187
494	SECHENOV FIRST MOSCOW STATE MEDICAL UNIVERSITY	3	0.187
495	SHAHID BEHESHTI UNIVERSITY MEDICAL SCIENCES	3	0.187
496	SHENZHEN INSTITUTE OF ADVANCED TECHNOLOGY CAS	3	0.187
497	SHOWA UNIVERSITY	3	0.187
498	SZEGED UNIVERSITY	3	0.187
499	TANTA UNIVERSITY	3	0.187
500	TECHNICAL UNIVERSITY OF MUNICH	3	0.187
501	TEHRAN UNIVERSITY OF MEDICAL SCIENCES	3	0.187
502	TEMPLE UNIVERSITY	3	0.187
503	TEXAS TECH UNIVERSITY	3	0.187
504	TEXAS TECH UNIVERSITY SYSTEM	3	0.187
505	THE WISTAR INSTITUTE	3	0.187
506	UCSF HELEN DILLER FAMILY COMPREHENSIVE CANCER CENTER	3	0.187
507	UCSF MEDICAL CENTER	3	0.187
508	UNIV HERTFORDSHIRE	3	0.187
509	UNIVERSIDADE NOVA DE LISBOA	3	0.187
510	UNIVERSITAT POLITECNICA DE VALENCIA	3	0.187
511	UNIVERSITE CATHOLIQUE LOUVAIN	3	0.187
512	UNIVERSITE CLAUDE BERNARD LYON 1	3	0.187
513	UNIVERSITE DE BORDEAUX	3	0.187
514	UNIVERSITE DE FRANCHE COMTE	3	0.187
515	UNIVERSITI KEBANGSAAN MALAYSIA	3	0.187
516	UNIVERSITY OF AKRON	3	0.187
517	UNIVERSITY OF ANTWERP	3	0.187
518	UNIVERSITY OF BERGEN	3	0.187
519	UNIVERSITY OF COLOGNE	3	0.187
520	UNIVERSITY OF GENOA	3	0.187
521	UNIVERSITY OF GRONINGEN	3	0.187
522	UNIVERSITY OF HOUSTON	3	0.187
523	UNIVERSITY OF HOUSTON SYSTEM	3	0.187
524	UNIVERSITY OF ILLINOIS CHICAGO	3	0.187
525	UNIVERSITY OF ILLINOIS CHICAGO HOSPITAL	3	0.187
526	UNIVERSITY OF ILLINOIS URBANA CHAMPAIGN	3	0.187
527	UNIVERSITY OF KANSAS	3	0.187
528	UNIVERSITY OF KANSAS MEDICAL CENTER	3	0.187
529	UNIVERSITY OF LJUBLJANA	3	0.187
530	UNIVERSITY OF MARYLAND COLLEGE PARK	3	0.187
531	UNIVERSITY OF MASSACHUSETTS SYSTEM	3	0.187
532	UNIVERSITY OF MILANO BICOCCA	3	0.187
533	UNIVERSITY OF MISSISSIPPI	3	0.187
534	UNIVERSITY OF MISSISSIPPI MEDICAL CENTER	3	0.187
535	UNIVERSITY OF MISSOURI SYSTEM	3	0.187
536	UNIVERSITY OF NEW MEXICO	3	0.187
537	UNIVERSITY OF NOTRE DAME	3	0.187
538	UNIVERSITY OF QUEBEC MONTREAL	3	0.187
539	UNIVERSITY OF SHEFFIELD	3	0.187
540	UNIVERSITY OF SHERBROOKE	3	0.187
541	UNIVERSITY OF VALENCIA	3	0.187
542	UNIVERSITY OF WESTERN AUSTRALIA	3	0.187
543	UNIVERSITY OF WURZBURG	3	0.187
544	US ONCOLOGY NETWORK	3	0.187
545	VELLORE INSTITUTE OF TECHNOLOGY VIT	3	0.187
546	VICTOR BABES UNIVERSITY OF MEDICINE PHARMACY TIMISOARA	3	0.187
547	VIRGINIA COMMONWEALTH UNIVERSITY	3	0.187
548	VIRGINIA POLYTECHNIC INSTITUTE STATE UNIVERSITY	3	0.187
549	VIT VELLORE	3	0.187
550	VRIJE UNIVERSITEIT BRUSSEL	3	0.187
551	WAKE FOREST BAPTIST MEDICAL CENTER	3	0.187
552	WESTMEAD INSTITUTE FOR MEDICAL RESEARCH	3	0.187
553	WUHAN INST BIOTECHNOL	3	0.187
554	XUZHOU MEDICAL UNIVERSITY	3	0.187
555	YANTAI INST MAT MED	3	0.187
556	YANTAI UNIVERSITY	3	0.187
557	YEUNGNAM UNIVERSITY	3	0.187
558	ZHEJIANG CHINESE MEDICAL UNIVERSITY	3	0.187
559	A STAR GENOME INSTITUTE OF SINGAPORE GIS	2	0.125
560	AARHUS UNIVERSITY	2	0.125
561	ACADEMIC CENTER FOR EDUCATION CULTURE RESEARCH ACECR	2	0.125
562	ACADEMY OF MILITARY MEDICAL SCIENCES CHINA	2	0.125
563	AGROSUP DIJON	2	0.125
564	AICHI CANCER CENTER	2	0.125
565	ALEXANDRA HOSPITAL	2	0.125
566	AMITY UNIVERSITY NOIDA	2	0.125
567	ANHUI UNIVERSITY OF CHINESE MEDICINE	2	0.125
568	ANN ROBERT H LURIE CHILDREN S HOSPITAL OF CHICAGO	2	0.125
569	ANNAMALAI UNIVERSITY	2	0.125
570	ASTRAZENECA	2	0.125
571	AUTONOMOUS UNIVERSITY OF BARCELONA	2	0.125
572	BANARAS HINDU UNIVERSITY BHU	2	0.125
573	BANK CYPRUS	2	0.125
574	BARCELONA INSTITUTE OF SCIENCE TECHNOLOGY	2	0.125
575	BAYLOR UNIVERSITY	2	0.125
576	BAYLOR UNIVERSITY MEDICAL CENTER	2	0.125
577	BENGBU MEDICAL COLLEGE	2	0.125
578	BRITISH COLUMBIA CANCER AGENCY	2	0.125
579	BUSHEHR UNIV MED SCI	2	0.125
580	CALIFORNIA STATE UNIVERSITY SACRAMENTO	2	0.125
581	CANCER RESEARCH INSTITUTE OF THE RAS	2	0.125
582	CARIS LIFE SCI	2	0.125
583	CAROL DAVILA UNIVERSITY OF MEDICINE PHARMACY	2	0.125
584	CARYL ISRAEL ENGLANDER INST PRECIS MED	2	0.125
585	CENTRE OSCAR LAMBRET	2	0.125
586	CHANG GUNG MEMORIAL HOSPITAL	2	0.125
587	CHARLES R DREW UNIVERSITY OF MEDICINE SCIENCE	2	0.125
588	CHARLES UNIVERSITY PRAGUE	2	0.125
589	CHI MEI HOSPITAL	2	0.125
590	CHIA NAN UNIVERSITY OF PHARMACY SCIENCE	2	0.125
591	CHINA ACADEMY OF CHINESE MEDICAL SCIENCES	2	0.125
592	CHITTARANJAN NATL CANC INST	2	0.125
593	CHONNAM NATIONAL UNIVERSITY	2	0.125
594	CHRISTIE NHS FOUNDATION TRUST	2	0.125
595	CHU AMBROISE PARE	2	0.125
596	CHU BESANCON	2	0.125
597	CHU BORDEAUX	2	0.125
598	CHU DE NIMES	2	0.125
599	CHUNGNAM NATIONAL UNIVERSITY	2	0.125
600	CIBERBBN	2	0.125
601	CITY COLLEGE OF NEW YORK CUNY	2	0.125
602	CITY UNIVERSITY OF HONG KONG	2	0.125
603	CLAREMONT COLLEGES	2	0.125
604	CNRS INSTITUTE FOR ENGINEERING SYSTEMS SCIENCES INSIS	2	0.125
605	COLLABORAT INNOVAT CTR	2	0.125
606	COOPER MEDICAL SCHOOL OF ROWAN UNIVERSITY	2	0.125
607	CRUK CAMBRIDGE INSTITUTE	2	0.125
608	CTR MOL MED IMMUNOL	2	0.125
609	CURTIN UNIVERSITY	2	0.125
610	CYPRUS CANC RES INST	2	0.125
611	DAIICHI SANKYO COMPANY LIMITED	2	0.125
612	DALIAN INSTITUTE OF CHEMICAL PHYSICS CAS	2	0.125
613	DEMOCRITUS UNIVERSITY OF THRACE	2	0.125
614	DEPT PATHOL	2	0.125
615	ECOLE NATIONALE SUPERIEURE DE CHIMIE DE MONTPELLIER	2	0.125
616	EINDHOVEN UNIVERSITY OF TECHNOLOGY	2	0.125
617	EISAI CO LTD	2	0.125
618	EUROPEAN MOLECULAR BIOLOGY LABORATORY EMBL	2	0.125
619	EWHA WOMANS UNIVERSITY	2	0.125
620	FAHRENHEIT UNIVERSITIES	2	0.125
621	FLOREY INSTITUTE OF NEUROSCIENCE MENTAL HEALTH	2	0.125
622	FLORIDA STATE UNIVERSITY	2	0.125
623	FRANCIS CRICK INSTITUTE	2	0.125
624	GEISINGER MEDICAL CENTER	2	0.125
625	GEORGIA INSTITUTE OF TECHNOLOGY	2	0.125
626	GERMAN BREAST GROUP	2	0.125
627	GRIFFITH UNIVERSITY	2	0.125
628	GUANGDONG MEDICAL UNIVERSITY	2	0.125
629	GUIZHOU MEDICAL UNIVERSITY	2	0.125
630	GZA ZNA	2	0.125
631	GZA ZNA ZIEKENHUIZEN	2	0.125
632	H LEE MOFFITT CANCER CENTER RESEARCH INSTITUTE	2	0.125
633	HACETTEPE UNIVERSITY	2	0.125
634	HAMAD BIN KHALIFA UNIVERSITY QATAR	2	0.125
635	HANYANG UNIVERSITY	2	0.125
636	HAUKELAND UNIVERSITY HOSPITAL	2	0.125
637	HEBEI MEDICAL UNIVERSITY	2	0.125
638	HEBREW UNIVERSITY OF JERUSALEM	2	0.125
639	HEILONGJIANG ACAD MED SCI	2	0.125
640	HENAN UNIVERSITY	2	0.125
641	HOPITAL UNIVERSITAIRE ANTOINE BECLERE APHP	2	0.125
642	HOPITAL UNIVERSITAIRE AVICENNE APHP	2	0.125
643	HOPITAL UNIVERSITAIRE BEAUJON APHP	2	0.125
644	HOPITAL UNIVERSITAIRE BICETRE APHP	2	0.125
645	HOPITAL UNIVERSITAIRE BICHAT CLAUDE BERNARD APHP	2	0.125
646	HOPITAL UNIVERSITAIRE HOTEL DIEU APHP	2	0.125
647	HOPITAL UNIVERSITAIRE SAINT LOUIS APHP	2	0.125
648	HOSPITAL ITALIANO DE BUENOS AIRES	2	0.125
649	HOSPITAL UNIVERSITARIO RAMON Y CAJAL	2	0.125
650	HUAZHONG AGRICULTURAL UNIVERSITY	2	0.125
651	HUBEI CANC HOSP	2	0.125
652	HUMAN TECHNOPOLE	2	0.125
653	HUNGARIAN ACADEMY OF SCIENCES	2	0.125
654	HUNGARIAN BIOLOGICAL RESEARCH CENTER	2	0.125
655	HUNGARIAN RESEARCH CENTRE FOR NATURAL SCIENCES	2	0.125
656	HYOGO COLLEGE OF MEDICINE	2	0.125
657	ICAHN SCHOOL OF MEDICINE AT MOUNT SINAI	2	0.125
658	ICMR NATIONAL INSTITUTE FOR RESEARCH IN REPRODUCTIVE HEALTH NIRRH	2	0.125
659	IMMUNOMEDICS INC	2	0.125
660	INDIAN INSTITUTE OF TECHNOLOGY IIT BOMBAY	2	0.125
661	INDIAN INSTITUTE OF TECHNOLOGY IIT GUWAHATI	2	0.125
662	INST NACL ENFERMEDADES RESP	2	0.125
663	INSTITUT AGRO	2	0.125
664	INSTITUT CLAUDIUS REGAUD	2	0.125
665	INSTITUT HOSPITAL DEL MAR D INVESTIGACIONS MEDIQUES IMIM	2	0.125
666	INSTITUTE FOR BASIC SCIENCE KOREA IBS	2	0.125
667	INSTITUTE OF BIOPHYSICS CAS	2	0.125
668	INSTITUTE OF ONCOLOGY PROF DR AL TRESTIOREANU	2	0.125
669	INSTITUTO NACIONAL DE CANCEROLOGIA INCAN	2	0.125
670	INSTITUTO NACIONAL DE MEDICINA GENOMICA	2	0.125
671	IRCCS IST ROMAGNOLO STUDIO TUMORI IRST DINO AMADO	2	0.125
672	IRCCS MELDOLA IRST	2	0.125
673	IRCCS MULTIMEDICA	2	0.125
674	IRCCS REGINA ELENA	2	0.125
675	IRCCS TECNOL AVANZATE MODELLI ASSISTENZIALI ONC	2	0.125
676	IST CLIN SCI MAUGERI IRCCS	2	0.125
677	JANSSEN PHARMACEUTICALS	2	0.125
678	JIAMUSI UNIVERSITY	2	0.125
679	JIANGNAN UNIVERSITY	2	0.125
680	JIANGSU INST NUCL MED	2	0.125
681	JIANGSU UNIVERSITY	2	0.125
682	JOHANNES GUTENBERG UNIVERSITY OF MAINZ	2	0.125
683	JOHN WAYNE CANCER INSTITUTE	2	0.125
684	JOHNSON JOHNSON	2	0.125
685	JUNTENDO UNIVERSITY	2	0.125
686	KAISER PERMANENTE	2	0.125
687	KANAZAWA UNIVERSITY	2	0.125
688	KAOHSIUNG VETERANS GENERAL HOSPITAL	2	0.125
689	KARAISKAKIO FDN	2	0.125
690	KAROLINSKA UNIVERSITY HOSPITAL	2	0.125
691	KAWASAKI INST IND PROMOT	2	0.125
692	KECK GRADUATE INSTITUTE	2	0.125
693	KEIMYUNG UNIVERSITY	2	0.125
694	KEIO UNIVERSITY	2	0.125
695	KING SAUD BIN ABDULAZIZ UNIVERSITY FOR HEALTH SCIENCES	2	0.125
696	KING SAUD UNIVERSITY	2	0.125
697	KLINIKEN ESSEN MITTE	2	0.125
698	KONKUK UNIVERSITY	2	0.125
699	KOREA BASIC SCIENCE INSTITUTE KBSI	2	0.125
700	KOREA INSTITUTE OF RADIOLOGICAL MEDICAL SCIENCES	2	0.125
701	KUMAMOTO UNIVERSITY	2	0.125
702	KUNMING INSTITUTE OF ZOOLOGY	2	0.125
703	KYUNG HEE UNIVERSITY	2	0.125
704	LEIPZIG UNIVERSITY	2	0.125
705	LIAONING NORMAL UNIVERSITY	2	0.125
706	LIFECELL CORP	2	0.125
707	LM COLL PHARM	2	0.125
708	LONDON HEALTH SCIENCES CENTRE	2	0.125
709	LUDWIG CTR HARVARD	2	0.125
710	MAHIDOL UNIVERSITY	2	0.125
711	MARTIN LUTHER UNIVERSITY HALLE WITTENBERG	2	0.125
712	MASHHAD UNIVERSITY MEDICAL SCIENCE	2	0.125
713	MATSUYAMA SHIMIN HOSP	2	0.125
714	MAX PLANCK SOCIETY	2	0.125
715	MED ONCOL CTR ROSEBANK	2	0.125
716	MEDICAL UNIVERSITY GDANSK	2	0.125
717	MEHARRY MEDICAL COLLEGE	2	0.125
718	MEMORIAL UNIVERSITY NEWFOUNDLAND	2	0.125
719	MERCK COMPANY	2	0.125
720	MERCK KGAA	2	0.125
721	MINISTRY OF EDUCATION CHINA	2	0.125
722	MODERN SCIENCES ARTS UNIVERSITY MSA	2	0.125
723	MOTOL UNIVERSITY HOSPITAL	2	0.125
724	NAGOYA UNIVERSITY	2	0.125
725	NANJING UNIVERSITY OF POSTS TELECOMMUNICATIONS	2	0.125
726	NANKAI UNIVERSITY	2	0.125
727	NASU RED CROSS HOSP	2	0.125
728	NATIONAL CANCER CENTRE SINGAPORE NCCS	2	0.125
729	NATIONAL CENTER FOR NANOSCIENCE TECHNOLOGY CHINA	2	0.125
730	NATIONAL CENTRE OF SCIENTIFIC RESEARCH DEMOKRITOS	2	0.125
731	NATIONAL CHENG KUNG UNIVERSITY HOSPITAL	2	0.125
732	NIH NATIONAL INSTITUTE OF ALLERGY INFECTIOUS DISEASES NIAID	2	0.125
733	NIH NATIONAL INSTITUTE OF ENVIRONMENTAL HEALTH SCIENCES NIEHS	2	0.125
734	NIH NATIONAL INSTITUTE OF NEUROLOGICAL DISORDERS STROKE NINDS	2	0.125
735	NINGXIA MEDICAL UNIVERSITY	2	0.125
736	NORRIS COTTON CANCER CENTER	2	0.125
737	NORTHEASTERN UNIVERSITY	2	0.125
738	NOTTINGHAM TRENT UNIVERSITY	2	0.125
739	ONCOCYTE CORP	2	0.125
740	ONCODE INST	2	0.125
741	OSAKA NATIONAL HOSPITAL	2	0.125
742	PEKING UNIV CANC HOSP INST	2	0.125
743	PENN STATE HEALTH	2	0.125
744	PENNSYLVANIA STATE UNIVERSITY	2	0.125
745	POCHON CHA UNIVERSITY	2	0.125
746	POMPEU FABRA UNIVERSITY	2	0.125
747	PRINCESS ALEXANDRA HOSP	2	0.125
748	QATAR BIOMEDICAL RESEARCH INSTITUTE QBRI	2	0.125
749	QATAR UNIVERSITY	2	0.125
750	QINGDAO UNIVERSITY OF SCIENCE TECHNOLOGY	2	0.125
751	QINGHAI UNIVERSITY	2	0.125
752	QUEENS CANC RES INST	2	0.125
753	QUEENSLAND UNIVERSITY OF TECHNOLOGY QUT	2	0.125
754	RADBOUD UNIVERSITY NIJMEGEN	2	0.125
755	RICE UNIVERSITY	2	0.125
756	ROBERT H LURIE COMPREHENSIVE CANCER CENTER	2	0.125
757	ROCHE TISSUE DIAGNOST	2	0.125
758	ROCKEFELLER UNIVERSITY	2	0.125
759	ROCKY VISTA UNIV	2	0.125
760	ROWAN UNIVERSITY	2	0.125
761	RUTGERS SCH PUBL HLTH	2	0.125
762	SAINT JAMES S UNIVERSITY HOSPITAL	2	0.125
763	SAINT LUKE S HOSPITAL MISSOURI	2	0.125
764	SAITAMA CANC CTR	2	0.125
765	SALK INSTITUTE	2	0.125
766	SAN DIEGO BIOMED RES INST	2	0.125
767	SANDRA EDWARD MEYER CANC CTR	2	0.125
768	SANOFI AVENTIS	2	0.125
769	SEOUL ST MARY S HOSPITAL	2	0.125
770	SHANGHAI ADVANCED RESEARCH INSTITUTE CAS	2	0.125
771	SHANGHAI INSTITUTES FOR BIOLOGICAL SCIENCES CAS	2	0.125
772	SHANXI CANC HOSP	2	0.125
773	SHENYANG AGRICULTURAL UNIVERSITY	2	0.125
774	SHIV NADAR UNIVERSITY	2	0.125
775	SHUANG HO HOSPITAL	2	0.125
776	SICHUAN CANC HOSP	2	0.125
777	SILESIAN UNIVERSITY OF TECHNOLOGY	2	0.125
778	SITEMAN CANCER CENTER	2	0.125
779	SOONCHUNHYANG UNIVERSITY	2	0.125
780	SORBONNE UNIVERSITE	2	0.125
781	SOUTHERN THEATER COMMAND GENERAL HOSPITAL	2	0.125
782	SOUTHERN UNIVERSITY OF SCIENCE TECHNOLOGY	2	0.125
783	SOUTHWEST MEDICAL UNIVERSITY	2	0.125
784	ST ANNE S UNIVERSITY HOSPITAL BRNO FNUSA ICRC	2	0.125
785	ST GEORGE HOSPITAL	2	0.125
786	STATE UNIVERSITY OF NEW YORK SUNY STONY BROOK	2	0.125
787	STELLENBOSCH UNIVERSITY	2	0.125
788	SUNY DOWNSTATE HLTH SCI UNIV	2	0.125
789	TAIPEI CITY HOSPITAL	2	0.125
790	TAN TOCK SENG HOSPITAL	2	0.125
791	TATA MEMORIAL HOSPITAL	2	0.125
792	TECH HSCH KOELN	2	0.125
793	TECHNION ISRAEL INSTITUTE OF TECHNOLOGY	2	0.125
794	TECNOLOGICO DE MONTERREY	2	0.125
795	TEL AVIV SOURASKY MEDICAL CENTER	2	0.125
796	TENNESSEE ONCOLOGY	2	0.125
797	TEXAS A M UNIVERSITY COLLEGE STATION	2	0.125
798	TEXAS A M UNIVERSITY SYSTEM	2	0.125
799	TEXAS ONCOLOGY	2	0.125
800	TOKAI UNIVERSITY	2	0.125
801	TOKYO MEDICAL DENTAL UNIVERSITY TMDU	2	0.125
802	TOKYO WOMEN S MEDICAL UNIVERSITY	2	0.125
803	TOMSK NATIONAL RESEARCH MEDICAL CENTER	2	0.125
804	TORONTO GENERAL HOSPITAL	2	0.125
805	TREAT U SA	2	0.125
806	TRI SERVICE GENERAL HOSPITAL	2	0.125
807	TUFTS MEDICAL CENTER	2	0.125
808	TUSKEGEE UNIVERSITY	2	0.125
809	ULSAN NATIONAL INSTITUTE OF SCIENCE TECHNOLOGY UNIST	2	0.125
810	UNIV CATHOLIQUE LOUVAIN UCLOUVAIN	2	0.125
811	UNIVERSIDAD AUTONOMA DE NUEVO LEON	2	0.125
812	UNIVERSIDADE DE COIMBRA	2	0.125
813	UNIVERSIDADE FEDERAL DO RIO DE JANEIRO	2	0.125
814	UNIVERSITAS UDAYANA	2	0.125
815	UNIVERSITAT DE GIRONA	2	0.125
816	UNIVERSITE COTE D AZUR	2	0.125
817	UNIVERSITE DE BOURGOGNE	2	0.125
818	UNIVERSITE DE REIMS CHAMPAGNE ARDENNE	2	0.125
819	UNIVERSITE DE STRASBOURG	2	0.125
820	UNIVERSITES DE STRASBOURG ETABLISSEMENTS ASSOCIES	2	0.125
821	UNIVERSITY COLLEGE CORK	2	0.125
822	UNIVERSITY HOSPITAL OLOMOUC	2	0.125
823	UNIVERSITY HOSPITALS OF CLEVELAND	2	0.125
824	UNIVERSITY OF BASEL	2	0.125
825	UNIVERSITY OF CALIFORNIA BERKELEY	2	0.125
826	UNIVERSITY OF CALIFORNIA IRVINE	2	0.125
827	UNIVERSITY OF CONNECTICUT	2	0.125
828	UNIVERSITY OF DELAWARE	2	0.125
829	UNIVERSITY OF DUISBURG ESSEN	2	0.125
830	UNIVERSITY OF DUNDEE	2	0.125
831	UNIVERSITY OF ELECTRONIC SCIENCE TECHNOLOGY OF CHINA	2	0.125
832	UNIVERSITY OF ERLANGEN NUREMBERG	2	0.125
833	UNIVERSITY OF FERRARA	2	0.125
834	UNIVERSITY OF GENEVA	2	0.125
835	UNIVERSITY OF GLASGOW	2	0.125
836	UNIVERSITY OF GUELPH	2	0.125
837	UNIVERSITY OF HEALTH SCIENCES TURKEY	2	0.125
838	UNIVERSITY OF HELSINKI	2	0.125
839	UNIVERSITY OF LEEDS	2	0.125
840	UNIVERSITY OF LIEGE	2	0.125
841	UNIVERSITY OF LUBECK	2	0.125
842	UNIVERSITY OF MASSACHUSETTS AMHERST	2	0.125
843	UNIVERSITY OF MASSACHUSETTS WORCESTER	2	0.125
844	UNIVERSITY OF MIAMI	2	0.125
845	UNIVERSITY OF MISSOURI COLUMBIA	2	0.125
846	UNIVERSITY OF MONS	2	0.125
847	UNIVERSITY OF NAVARRA	2	0.125
848	UNIVERSITY OF NEBRASKA MEDICAL CENTER	2	0.125
849	UNIVERSITY OF NEBRASKA SYSTEM	2	0.125
850	UNIVERSITY OF NEWCASTLE	2	0.125
851	UNIVERSITY OF NORTH TEXAS HEALTH SCIENCE CENTER	2	0.125
852	UNIVERSITY OF OTTAWA	2	0.125
853	UNIVERSITY OF PAVIA	2	0.125
854	UNIVERSITY OF PRETORIA	2	0.125
855	UNIVERSITY OF PUERTO RICO	2	0.125
856	UNIVERSITY OF PUERTO RICO MAYAGUEZ	2	0.125
857	UNIVERSITY OF REGENSBURG	2	0.125
858	UNIVERSITY OF RIJEKA	2	0.125
859	UNIVERSITY OF SASKATCHEWAN	2	0.125
860	UNIVERSITY OF SHARJAH	2	0.125
861	UNIVERSITY OF SOUTH CAROLINA COLUMBIA	2	0.125
862	UNIVERSITY OF SOUTH CAROLINA SYSTEM	2	0.125
863	UNIVERSITY OF SOUTH CHINA	2	0.125
864	UNIVERSITY OF STUTTGART	2	0.125
865	UNIVERSITY OF TECHNOLOGY SYDNEY	2	0.125
866	UNIVERSITY OF TEHRAN	2	0.125
867	UNIVERSITY OF TOLEDO HEALTH SCIENCE CAMPUS	2	0.125
868	UNIVERSITY OF TRIESTE	2	0.125
869	UNIVERSITY OF TURKU	2	0.125
870	UNIVERSITY OF TWENTE	2	0.125
871	UNIVERSITY OF URBINO	2	0.125
872	UNIVERSITY OF VICTORIA	2	0.125
873	UNIVERSITY OF WATERLOO	2	0.125
874	VALL D HEBRON INSTITUT D ONCOLOGIA VHIO	2	0.125
875	VAN ANDEL INSTITUTE	2	0.125
876	VASILE GOLDIS WESTERN UNIVERSITY OF ARAD	2	0.125
877	VIRGINIA CANC SPECIALISTS	2	0.125
878	WASEDA UNIVERSITY	2	0.125
879	WEILL CORNELL MEDICAL COLLEGE QATAR	2	0.125
880	WOMEN INFANTS HOSPITAL RHODE ISLAND	2	0.125
881	WUHAN UNIVERSITY OF SCIENCE TECHNOLOGY	2	0.125
882	XIAMEN UNIVERSITY	2	0.125
883	XINXIANG MEDICAL UNIVERSITY	2	0.125
884	XIYUAN HOSPITAL CACMS	2	0.125
885	YOUJIANG MEDICAL UNIVERSITY FOR NATIONALITIES	2	0.125
886	YUNNAN UNIVERSITY OF CHINESE MEDICINE	2	0.125
887	ZAGAZIG UNIVERSITY	2	0.125
888	2SEVENTY BIO	1	0.062
889	940TH HOSP JOINT LOGIST SUPPORT FORCE CHINESE PEO	1	0.062
890	A O U CITTA DELLA SALUTE E DELLA SCIENZA DI TORINO	1	0.062
891	AA NANOMED NANOTECHNOL	1	0.062
892	AALTO UNIVERSITY	1	0.062
893	ABO AKADEMI UNIVERSITY	1	0.062
894	ACAD TEACHING HOSP MED UNIV GRAZ	1	0.062
895	ACADEMIC MEDICAL CENTER AMSTERDAM	1	0.062
896	ACADEMY OF ATHENS	1	0.062
897	ADDENBROOKE S HOSPITAL	1	0.062
898	ADVANCE CENTRE FOR TREATMENT RESEARCH EDUCATION IN CANCER ACTREC	1	0.062
899	ADVANCED ENERGY SCIENCE TECHNOLOGY GUANGDONG LABORATORY	1	0.062
900	AEROSP RES INST MAT PROC TECHNOL	1	0.062
901	AGENDIA	1	0.062
902	AGILENT TECHNOLOGIES	1	0.062
903	AGINOME SCI PTE LTD	1	0.062
904	AGRICULTURAL RESEARCH CENTER EGYPT	1	0.062
905	AHI EVRAN UNIVERSITY	1	0.062
906	AIR FORCE MILITARY MEDICAL UNIVERSITY	1	0.062
907	AJOU UNIVERSITY	1	0.062
908	AKDENIZ UNIVERSITY	1	0.062
909	AL BAHA UNIVERSITY	1	0.062
910	AL FAISAL UNIV	1	0.062
911	AL MAARIF UNIVERSITY	1	0.062
912	AL MUSTAQBAL UNIVERSITY COLLEGE	1	0.062
913	AL RAFIDAIN UNIV COLL	1	0.062
914	AL TURATH UNIV COLL	1	0.062
915	ALAN TURING INST	1	0.062
916	ALEXANDER FLEMING BIOMEDICAL SCIENCES RESEARCH CENTER	1	0.062
917	ALEXANDRIA UNIVERSITY	1	0.062
918	ALFAISAL UNIVERSITY	1	0.062
919	ALL INDIA INSTITUTE OF MEDICAL SCIENCES AIIMS BHOPAL	1	0.062
920	ALLEGHENY GEN HOSP PATHOL	1	0.062
921	ALPHA NANO TECH	1	0.062
922	ALVIN J SITEMAN CANC CTR BARNES JEWISH	1	0.062
923	AMAZON FED UNIV	1	0.062
924	AMER BRITISH COWDRAY MED CTR	1	0.062
925	AMERICAN UNIVERSITY CAIRO	1	0.062
926	AMITY UNIV	1	0.062
927	ANAT PATHOL	1	0.062
928	ANGELES CLINIC RESEARCH INSTITUTE	1	0.062
929	ANGLIA RUSKIN UNIVERSITY	1	0.062
930	ANHUI PROV HOSP INTEGRATED TRADIT CHINESE WESTE	1	0.062
931	ANTI CANCER INC	1	0.062
932	ANTICANC FUND	1	0.062
933	ANTICANC JAPAN INC	1	0.062
934	AOU FEDERICO II	1	0.062
935	APC LABS ANNASR PATHOL CTR	1	0.062
936	ARAASTAT	1	0.062
937	ARCHBISHOP MITTY HIGH SCH	1	0.062
938	ARGONNE NATIONAL LABORATORY	1	0.062
939	ARIZONA CENTER CANCER CARE	1	0.062
940	ARKHANGELSK REG CLIN ONCOL DISPENSARY	1	0.062
941	ARMY HOSP RES REFERRAL	1	0.062
942	ARRAYO	1	0.062
943	ARUP LABORATORIES	1	0.062
944	ASCLEPIX THERAPEUT INC	1	0.062
945	ASL FROSINONE	1	0.062
946	ASSAM MED COLL	1	0.062
947	ASSISTANCE PUBLIQUE HOPITAUX DE MARSEILLE	1	0.062
948	ASSOCIATE LAB ANIM VET SCI AL4ANIM	1	0.062
949	ASST FATEBENEFRATELLI SACCO PO LUIGI SACCO	1	0.062
950	ATG LIFETECH INC	1	0.062
951	ATHANOR BIOSCI INC	1	0.062
952	ATLANTA CANC CARE	1	0.062
953	AUGUSTA UNIVERSITY	1	0.062
954	AURIA BIOBANK	1	0.062
955	AUSTIN RESEARCH INSTITUTE	1	0.062
956	AUSTRAL UNIVERSITY	1	0.062
957	AUTONOMOUS UNIVERSITY OF MADRID	1	0.062
958	AYATOLLAH TALEGHANI HOSP	1	0.062
959	AZ SINT MAARTEN	1	0.062
960	AZAD UNIV RASHT	1	0.062
961	AZARBAIJAN SHAHID MADANI UNIVERSITY	1	0.062
962	AZIENDA OSPED SAN GIOVANNI ADDOLORATA	1	0.062
963	AZIENDA OSPEDALIERA SAN GIOVANNI ADDOLORATA	1	0.062
964	AZIENDA SOCIO SANIT TERR ASST MONZA	1	0.062
965	AZIENDA UN SANIT LOCALE IMOLA	1	0.062
966	AZIENDA USL DELLA VALLE D AOSTA	1	0.062
967	BACS KISKUN CTY TEACHING HOSP	1	0.062
968	BAKER HEART DIABET INST	1	0.062
969	BALTIMORE VA MEDICAL CENTER	1	0.062
970	BAM UNIV MED SCI	1	0.062
971	BANASTHALI VIDYAPITH	1	0.062
972	BAODING FIRST CENT HOSP	1	0.062
973	BAOJI MATERNAL CHILD HLTH HOSP	1	0.062
974	BAPTIST HOSPITAL MIAMI	1	0.062
975	BAQIYATALLAH UNIVERSITY OF MEDICAL SCIENCES BMSU	1	0.062
976	BARD COLL	1	0.062
977	BARTS HEALTH NHS TRUST	1	0.062
978	BASILDON THURROCK UNIV HOSP	1	0.062
979	BAYLOR HEALTH CARE SYSTEM	1	0.062
980	BD BIOSCI	1	0.062
981	BD TECHNOL	1	0.062
982	BEATSON INSTITUTE	1	0.062
983	BEATSON ONCOLOGY CENTRE	1	0.062
984	BEIHANG UNIVERSITY	1	0.062
985	BEIJING CHAOYANG INTERGRAT MED EMERGENCY MED CTR	1	0.062
986	BEIJING FORESTRY UNIVERSITY	1	0.062
987	BEIJING HOSPITAL	1	0.062
988	BEIJING INST LIFE	1	0.062
989	BEIJING KEY LAB CANC THERAPEUT VACCINE	1	0.062
990	BEIJING SHIJITAN HOSP	1	0.062
991	BEIJING TECHNOLOGY BUSINESS UNIVERSITY	1	0.062
992	BEIJING UNIVERSITY OF CHEMICAL TECHNOLOGY	1	0.062
993	BEIJING UNIVERSITY OF TECHNOLOGY	1	0.062
994	BEIJING ZEST BRIDGE MED TECHNOL INC	1	0.062
995	BEIJING ZHENDONG PHARMACEUT RES INST CO LTD	1	0.062
996	BELLVITGE UNIVERSITY HOSPITAL	1	0.062
997	BENEMERITA UNIVERSIDAD AUTONOMA DE PUEBLA	1	0.062
998	BERLIN INSTITUTE OF HEALTH	1	0.062
999	BETHESDA PROTESTANT HOSP MONCHENGLADBACH	1	0.062
1000	BHABHA ATOMIC RESEARCH CENTER BARC	1	0.062
1001	BHARATHIAR UNIVERSITY	1	0.062
1002	BILL MELINDA GATES MED RES INST	1	0.062
1003	BIOAESTHET CORP	1	0.062
1004	BIOLAND LAB	1	0.062
1005	BIOMED RES INST INCL	1	0.062
1006	BIOMED RES INST LLEIDA	1	0.062
1007	BIOMEDICINSKT CTR	1	0.062
1008	BIOTHERANOSTICS INC	1	0.062
1009	BIRLA INSTITUTE OF TECHNOLOGY SCIENCE PILANI BITS PILANI	1	0.062
1010	BIRMINGHAM VET AFFAIRS	1	0.062
1011	BOARD RADIAT ISOTOPE TECHNOL	1	0.062
1012	BOE TECHNOL GRP CO LTD	1	0.062
1013	BOEHRINGER INGELHEIM	1	0.062
1014	BOHAI RIM ADV RES INST DRUG DISCOVERY	1	0.062
1015	BOISE STATE UNIVERSITY	1	0.062
1016	BORDEAUX INST NATL POLYTECH	1	0.062
1017	BOSTON CHILDREN S HOSPITAL	1	0.062
1018	BRAIN KOREA 21 PLUS PROJECT MED SCI	1	0.062
1019	BRANDENBURG MED SCH THEODOR FONTANE	1	0.062
1020	BRAZILIAN SOC ONCOL	1	0.062
1021	BREAST CANC CTR FUCAM	1	0.062
1022	BRITISH COLUMBIA CANC AGCY VANCOUVER	1	0.062
1023	BRITISH COLUMBIA CANC VANCOUVER CTR	1	0.062
1024	BRUNEL UNIVERSITY	1	0.062
1025	BUCHEON ST MARYS HOSP	1	0.062
1026	BURNET INSTITUTE	1	0.062
1027	CALICO LIFE SCI LLC	1	0.062
1028	CALIF INST BEHAV NEUROSCI PSYCHOL	1	0.062
1029	CALIF NORTHSTATE UNIV	1	0.062
1030	CALIFORNIA INSTITUTE OF TECHNOLOGY	1	0.062
1031	CAMBRIDGE UNIVERSITY HOSPITALS NHS FOUNDATION TRUST	1	0.062
1032	CANC CTR ILLINOIS CCIL	1	0.062
1033	CANC RES UK BIRMINGHAM CTR	1	0.062
1034	CANCER COUNCIL VICTORIA	1	0.062
1035	CANCER RESEARCH CENTER OF HAWAII	1	0.062
1036	CANCER THERAPY RESEARCH CENTER	1	0.062
1037	CANTACUZINO HOSP	1	0.062
1038	CARDIFF UNIV	1	0.062
1039	CARDIFF UNIVERSITY	1	0.062
1040	CARNEGIE MELLON UNIVERSITY	1	0.062
1041	CAROLINA BIOONCOL INST	1	0.062
1042	CAROLINA CTR CANC NANOTECHNOL EXCELLENCE C CCNEI	1	0.062
1043	CASA CURA DECIMOMANNU	1	0.062
1044	CASTELFRANCO VENETO TREVISO HOSP	1	0.062
1045	CATHOLIC UNIVERSITY KOREA HOSPITAL	1	0.062
1046	CCTG	1	0.062
1047	CDG ALLIES PPAIN	1	0.062
1048	CDHB	1	0.062
1049	CEA	1	0.062
1050	CELAL BAYAR UNIVERSITY	1	0.062
1051	CELEMICS INC	1	0.062
1052	CENTRAL UNIVERSITY OF PUNJAB	1	0.062
1053	CENTRE ANTOINE LACASSAGNE	1	0.062
1054	CENTRE DE BIOTECHNOLOGIE DE SFAX	1	0.062
1055	CENTRE DE RECHERCHE EN CANCEROLOGIE CRCL	1	0.062
1056	CENTRE EUGENE MARQUIS	1	0.062
1057	CENTRE HENRI BECQUEREL	1	0.062
1058	CENTRE PAUL STRAUSS	1	0.062
1059	CENTRO HOSPITALAR DE LISBOA CENTRAL EPE	1	0.062
1060	CENTRO NACIONAL PATAGONICO CENPAT	1	0.062
1061	CGG CLIN MANNHEIM	1	0.062
1062	CHAIM SHEBA MEDICAL CENTER	1	0.062
1063	CHANG GUNG UNIVERSITY	1	0.062
1064	CHANG GUNG UNIVERSITY OF SCIENCE TECHNOLOGY	1	0.062
1065	CHANGSHA UNIVERSITY	1	0.062
1066	CHANGSHU MED EXAMINAT INST	1	0.062
1067	CHARLES STURT UNIVERSITY	1	0.062
1068	CHENGDU INST BIOL PROD CO LTD	1	0.062
1069	CHETTINAD ACAD RES EDUC	1	0.062
1070	CHIBA UNIVERSITY	1	0.062
1071	CHILDHOOD LEUKAEMIA INVEST PRAGUE	1	0.062
1072	CHILDREN S CANCER HOSPITAL 57357	1	0.062
1073	CHILDREN S NATIONAL HEALTH SYSTEM	1	0.062
1074	CHINA JAPAN FRIENDSHIP HOSPITAL	1	0.062
1075	CHINA REHABIL RES CTR	1	0.062
1076	CHINESE CULTURE UNIVERSITY	1	0.062
1077	CHINESE NATL HUMAN GENOME CTR	1	0.062
1078	CHINESE PEOPLE S LIBERATION ARMY GENERAL HOSPITAL	1	0.062
1079	CHING KUO INST MANAGEMENT HLTH	1	0.062
1080	CHONGQING GEN HOSP	1	0.062
1081	CHONGQING MED UNIV CHONGQING	1	0.062
1082	CHONGQING UNIVERSITY OF ARTS SCIENCES	1	0.062
1083	CHRISTIAN MEDICAL COLLEGE HOSPITAL CMCH VELLORE	1	0.062
1084	CHRISTIANA CARE HEALTH SYSTEM	1	0.062
1085	CHRISTIE HOSPITAL	1	0.062
1086	CHRONIX BIOMED	1	0.062
1087	CHU DE NANTES	1	0.062
1088	CHU DIJON BOURGOGNE	1	0.062
1089	CHU LYON	1	0.062
1090	CHU MARTINIQUE	1	0.062
1091	CHU POITIERS	1	0.062
1092	CHU STRASBOURG	1	0.062
1093	CHUMAKOV FEDERAL SCIENTIFIC CENTER FOR RESEARCH DEVELOPMENT OF IMMUNE BIOLOGICAL PRODUCTS OF RUSSIAN ACADEMY OF SCIENCES	1	0.062
1094	CHUNG ANG UNIVERSITY	1	0.062
1095	CHUNG ANG UNIVERSITY HOSPITAL	1	0.062
1096	CHUNGBUK NATIONAL UNIVERSITY	1	0.062
1097	CHUZHOU UNIVERSITY	1	0.062
1098	CIBERCV	1	0.062
1099	CIBERES	1	0.062
1100	CIC 501	1	0.062
1101	CIC IGR CURIE 1428	1	0.062
1102	CINNAGEN RES PROD CO	1	0.062
1103	CINVESTAV CENTRO DE INVESTIGACION Y DE ESTUDIOS AVANZADOS DEL INSTITUTO POLITECNICO NACIONAL	1	0.062
1104	CITHERA INFRASTRUCT INGESTEM	1	0.062
1105	CITY HOPE COMPREHENS CANC CTR BECKMAN RES INST	1	0.062
1106	CITY HOSP HOLWEIDE	1	0.062
1107	CIVETTA THERAPEUT	1	0.062
1108	CLARUNIS UNIV	1	0.062
1109	CLATTERBRIDGE CANC CTR NHS FDN TRUST	1	0.062
1110	CLEARMEDI RADIANT HOSP	1	0.062
1111	CLIN CTY HOSP	1	0.062
1112	CLIN HOSP COLTEA	1	0.062
1113	CLIN RES CTR BREAST CANC CONTROL PREVENT HUNAN	1	0.062
1114	CLIN VET CURTI MARIA GRAZIA	1	0.062
1115	CNIO SPANISH NATL CANC RES CTR	1	0.062
1116	CNRS INSTITUTE OF CHEMISTRY INC	1	0.062
1117	CNRS NATIONAL INSTITUTE FOR EARTH SCIENCES ASTRONOMY INSU	1	0.062
1118	COLL CHEM	1	0.062
1119	COLL PHARMACEUT SCI	1	0.062
1120	COLLABORAT INNOVAT CTR CANC MED	1	0.062
1121	COLORADO ANSCHUTZ MED CAMPUS	1	0.062
1122	COLORADO STATE UNIVERSITY	1	0.062
1123	COMENIUS UNIVERSITY BRATISLAVA	1	0.062
1124	COMISSAO NACIONAL DE ENERGIA NUCLEAR CNEN	1	0.062
1125	COMMONWEALTH SCIENTIFIC INDUSTRIAL RESEARCH ORGANISATION CSIRO	1	0.062
1126	COMMUNAUTE UNIVERSITE GRENOBLE ALPES	1	0.062
1127	COMPLEXO HOSPITALARIO UNIVERSITARIO DE SANTIAGO DE COMPOSTELA	1	0.062
1128	CONE HLTH CANC CTR	1	0.062
1129	CONNECTICUT STATE UNIVERSITY SYSTEM	1	0.062
1130	CONSEJO SUPERIOR DE INVESTIGACIONES CIENTIFICAS CSIC	1	0.062
1131	CONSERVATOIRE NATIONAL ARTS METIERS CNAM	1	0.062
1132	CONVERGENCE INNOVAT SUPPORT CTR	1	0.062
1133	COOPER UNIVERSITY HOSPITAL	1	0.062
1134	COUNCIL OF SCIENTIFIC INDUSTRIAL RESEARCH CSIR INDIA	1	0.062
1135	CRISTAL THERAPEUT	1	0.062
1136	CSIC INSTITUTO DE INVESTIGACIONES BIOMEDICAS ALBERTO SOLS IIBM	1	0.062
1137	CSIR INDIAN INSTITUTE OF CHEMICAL BIOLOGY IICB	1	0.062
1138	CTR ADV MAT RELATED TECHNOL CAMTEC	1	0.062
1139	CTR BIOMED NETWORK RES CANC CIBERONC	1	0.062
1140	CTR COMPREHENS CANC	1	0.062
1141	CTR DYNAM IMAGING	1	0.062
1142	CTR INVESTIGACIONES SISTEMA NERVIOSO CISNE	1	0.062
1143	CTR LIFE SCI 0634	1	0.062
1144	CTR MOL MED	1	0.062
1145	CTR PESQUISAS CLIN IMIP	1	0.062
1146	CTR RECH CTR HOSP UNIV SHERBROOKE	1	0.062
1147	CTR STUDY HAEMATOL MALIGNANCIES	1	0.062
1148	CTR STUDY HAEMATOL OTHER MALIGNANCIES	1	0.062
1149	CUKUROVA UNIVERSITY	1	0.062
1150	CURTIN HLTH INNOVAT RES INST	1	0.062
1151	CURTIN SCH POPULAT HLTH	1	0.062
1152	CYTOMX THERAPEUT INC	1	0.062
1153	DAIICHISANKYO RD NOVARE	1	0.062
1154	DALHOUSIE UNIVERSITY	1	0.062
1155	DALI UNIVERSITY	1	0.062
1156	DALIAN UNIVERSITY	1	0.062
1157	DAN L DUNCAN CANC CTR	1	0.062
1158	DANISH CTR TRANSLAT BREAST CANC RES	1	0.062
1159	DARTMOUTH GEISEL SCH MED DARTMOUTH	1	0.062
1160	DELHI INSTITUTE OF PHARMACEUTICAL SCIENCES RESEARCH	1	0.062
1161	DELHI PHARMACEUTICAL SCIENCES RESEARCH UNIVERSITY DPSRU	1	0.062
1162	DEPT CANC EPIDEMIOL	1	0.062
1163	DEPT IMMUNOL	1	0.062
1164	DEPT INTERNAL MED	1	0.062
1165	DEPT MOL CELLULAR BIOL	1	0.062
1166	DEPT MOL HUMAN GENET	1	0.062
1167	DEPT PATHOL ANAT CELL BIOL	1	0.062
1168	DEPT PATHOL SANATORIO MATER DEI	1	0.062
1169	DIV UNIV CHILDRENS HOSP ZURICH	1	0.062
1170	DOKKYO MED UNIV	1	0.062
1171	DONALD BARBARA ZUCKER SCH MED HOFSTRA NORTHWELL	1	0.062
1172	DONAUISAR KLINIKUM	1	0.062
1173	DONG A UNIVERSITY	1	0.062
1174	DONGHUA UNIVERSITY	1	0.062
1175	DR BHUBANESWAR BOROOAH CANCER INSTITUTE	1	0.062
1176	DRAKE UNIV	1	0.062
1177	DREXEL UNIVERSITY	1	0.062
1178	DUKE MOL PHYSIOL INST	1	0.062
1179	EASTBOURNE HOSP	1	0.062
1180	ECOLE NORMALE SUPERIEURE DE LYON ENS DE LYON	1	0.062
1181	ECOLE PRATIQUE DES HAUTES ETUDES EPHE	1	0.062
1182	ELI LILLY	1	0.062
1183	ELIAS UNIV EMERGENCY HOSP	1	0.062
1184	EMAMI LTD	1	0.062
1185	EMD SERONO INC	1	0.062
1186	EN CHU KONG HOSP	1	0.062
1187	ENGELHARDT INSTITUTE OF MOLECULAR BIOLOGY RAS	1	0.062
1188	EOTVOS LORAND UNIVERSITY	1	0.062
1189	EQUIPE LABELLISEE LIGUE CANC	1	0.062
1190	ERASMUS UNIVERSITY ROTTERDAM EXCL ERASMUS MC	1	0.062
1191	ERYTECH PHARMA	1	0.062
1192	EUC LAB CGB AS	1	0.062
1193	EUROCLIN	1	0.062
1194	EXCYTE BIOPHARMA LTD	1	0.062
1195	EXPT CANC MED CTR	1	0.062
1196	FAC MED SAO JOSE DO RIO PRETO	1	0.062
1197	FAR EASTERN MEMORIAL HOSPITAL	1	0.062
1198	FARCAST BIOSCI	1	0.062
1199	FDN ARTURO LOPEZ PEREZ	1	0.062
1200	FDN CONTIGO CANC MUJER	1	0.062
1201	FDN JIMENEZ DIAZ	1	0.062
1202	FED BIOMED AGCY	1	0.062
1203	FED UNIV SAO CARLOS MONJOLINHO	1	0.062
1204	FIFTH MEDICAL CENTER OF CHINESE PLA GENERAL HOSPITAL	1	0.062
1205	FIFTH PEOPLES HOSP QINGHAI PROV	1	0.062
1206	FIRST HOSP QIQIHAR	1	0.062
1207	FIRST PEOPLES HOSP FOSHAN	1	0.062
1208	FIRST PEOPLES HOSP TONGXIANG	1	0.062
1209	FIRST PEOPLES HOSP XUZHOU	1	0.062
1210	FIRST PEOPLES HOSP YUNNAN PROV	1	0.062
1211	FLINDERS UNIVERSITY SOUTH AUSTRALIA	1	0.062
1212	FORBIUS	1	0.062
1213	FOUNDATION MEDICINE	1	0.062
1214	FRAUNHOFER INST IMAGE COMP MEVIS	1	0.062
1215	FREDERICK NATL LAB CANC RES	1	0.062
1216	FRENCH PRECLIN CONTRACT RES ORG CRO	1	0.062
1217	FROEDTERT MED COLL WISCONSIN	1	0.062
1218	FUJIAN INSTITUTE OF RESEARCH ON THE STRUCTURE OF MATTER CAS	1	0.062
1219	FUJIAN MED UNIV UNION HOSP	1	0.062
1220	FUJIAN NORMAL UNIVERSITY	1	0.062
1221	FUJIAN UNIVERSITY OF TRADITIONAL CHINESE MEDICINE	1	0.062
1222	FUKUOKA SEISYUKAI HOSP	1	0.062
1223	FUNDACION VALLE DEL LILI	1	0.062
1224	FUZHOU UNIVERSITY	1	0.062
1225	GANSU PROV HOSP	1	0.062
1226	GARVAN INSTITUTE OF MEDICAL RESEARCH	1	0.062
1227	GAUHATI MEDICAL COLLEGE HOSPITAL	1	0.062
1228	GAZI UNIVERSITY	1	0.062
1229	GE RES GER	1	0.062
1230	GEICAM	1	0.062
1231	GEN HOSP SOUTHERN THEATER	1	0.062
1232	GENERAL UNIVERSITY HOSPITAL OF LARISSA	1	0.062
1233	GEORGE EMIL PALADE UNIVERSITY OF MEDICINE PHARMACY SCIENCE TECHNOLOGY OF TARGU MURES	1	0.062
1234	GERMAN CENTER FOR NEURODEGENERATIVE DISEASES DZNE	1	0.062
1235	GERMAN CTR LUNG RES	1	0.062
1236	GIANNI BONADONNA FDN	1	0.062
1237	GIET SCH PHARM	1	0.062
1238	GIGA CANC	1	0.062
1239	GIRONA UNIVERSITY HOSPITAL DR JOSEP TRUETA	1	0.062
1240	GLAXOSMITHKLINE	1	0.062
1241	GOETHE UNIVERSITY FRANKFURT HOSPITAL	1	0.062
1242	GONABAD UNIV MED SCI	1	0.062
1243	GORI ONLUS	1	0.062
1244	GOVT INDIA	1	0.062
1245	GRAD PROGRAM TRANSLAT BIOL MOL MED	1	0.062
1246	GRAZ UNIVERSITY OF TECHNOLOGY	1	0.062
1247	GREAT WESTERN HOSP	1	0.062
1248	GREMSE IT GMBH	1	0.062
1249	GRITZMAN THATCHER INC LABS	1	0.062
1250	GUANGDONG ACADEMY OF SCIENCES	1	0.062
1251	GUANGDONG PHARMACEUTICAL UNIVERSITY	1	0.062
1252	GUANGDONG PROV KEY LAB BREAST CANC DIAG TREATME	1	0.062
1253	GUANGDONG PROV KEY LAB MOL TUMOR PATHOL	1	0.062
1254	GUANGXI MED UNIV CANC HOSP	1	0.062
1255	GUANGXI UNIVERSITY	1	0.062
1256	GUANGZHOU HUAYIN MED LAB CTR LTD	1	0.062
1257	GULHANE MILITARY MEDICAL ACADEMY	1	0.062
1258	GUNMA PREFECTURAL CANC CTR	1	0.062
1259	GV20 ONCOTHERAPY	1	0.062
1260	GWANGJU INSTITUTE OF SCIENCE TECHNOLOGY GIST	1	0.062
1261	GYEONGSANG NATIONAL UNIVERSITY	1	0.062
1262	GZA HOSP	1	0.062
1263	HAFR ALBATIN UNIVERSITY	1	0.062
1264	HAIAN PEOPLES HOSP	1	0.062
1265	HAINAN MEDICAL UNIVERSITY	1	0.062
1266	HAKKARI STATE HOSPITAL	1	0.062
1267	HAKUAIKAI SAGARA HOSP	1	0.062
1268	HAMANOMACHI HOSP	1	0.062
1269	HANGZHOU MEDICAL COLLEGE	1	0.062
1270	HARBIN INSTITUTE OF TECHNOLOGY	1	0.062
1271	HARBIN MED UNIV CANC HOSP	1	0.062
1272	HARBINMED UNIV	1	0.062
1273	HARMONIGEN CORP	1	0.062
1274	HARMONIGENIC CORP	1	0.062
1275	HARRY PERKINS INSTITUTE OF MEDICAL RESEARCH	1	0.062
1276	HASSAN II UNIVERSITY HOSPITAL CENTER OF FEZ	1	0.062
1277	HEILONGJIANG PROV ACAD MED SCI	1	0.062
1278	HEINRICH HEINE UNIVERSITY DUSSELDORF	1	0.062
1279	HELEN F GRAHAM CANCER CENTER RESEARCH INSTITUTE	1	0.062
1280	HELEN JOSEPH HOSP BREAST CTR	1	0.062
1281	HELLEN ANTICANC INST	1	0.062
1282	HELLEN ONCOL RES GRP HORG	1	0.062
1283	HELLENIC COOPERATIVE ONCOLOGY GROUP	1	0.062
1284	HELSINKI UNIVERSITY CENTRAL HOSPITAL	1	0.062
1285	HENAN AGRICULTURAL UNIVERSITY	1	0.062
1286	HENAN NORMAL UNIVERSITY	1	0.062
1287	HENAN PROV ENGN RES CTR BREAST CANC PRECISE PREVE	1	0.062
1288	HENRY FORD HEALTH SYSTEM	1	0.062
1289	HENRY FORD HOSPITAL	1	0.062
1290	HERBERT WERTHEIM UF SCRIPPS INSTITUTE FOR BIOMEDICAL INNOVATION TECHNOLOGY	1	0.062
1291	HERLEV GENTOFTE HOSP	1	0.062
1292	HESAM UNIVERSITE	1	0.062
1293	HINDUSTHAN COLLEGE OF ARTS SCIENCE	1	0.062
1294	HIPPOKRATION GENERAL HOSPITAL	1	0.062
1295	HIROSHIMA CITY HOSPITAL	1	0.062
1296	HIROSHIMA UNIVERSITY	1	0.062
1297	HISTOGENEX NV	1	0.062
1298	HISTOPATH DIAGNOST SPECIALISTS	1	0.062
1299	HLTH RES INST HOSP UNIV LA PRINCESA	1	0.062
1300	HOKKAIDO CANC CTR	1	0.062
1301	HOLLINGS CANC CTR	1	0.062
1302	HONORHLTH RES INST	1	0.062
1303	HOP UNIV PARIS SUD AP HP	1	0.062
1304	HOPE ADV VET CTR	1	0.062
1305	HOPITAL CHARLES NICOLLE	1	0.062
1306	HOPITAL HABIB BOURGUIBA	1	0.062
1307	HOPITAL HEDI CHAKER	1	0.062
1308	HORMOZGAN UNIV MED SCI	1	0.062
1309	HOSP ARNAU VILANOVA	1	0.062
1310	HOSP BOLZANO SABES	1	0.062
1311	HOSP CLIN UNIV VALENCIA	1	0.062
1312	HOSP CLIN UNIV VIRGEN DE LA VICTORIA	1	0.062
1313	HOSP CUF DESCOBERTAS	1	0.062
1314	HOSP GEN ALBACETE	1	0.062
1315	HOSP GEN DR MANUEL GEA GONZALEZ	1	0.062
1316	HOSP GEN UNIV VALENCIA	1	0.062
1317	HOSP HM SANCHINARRO	1	0.062
1318	HOSP LEVERKUSEN	1	0.062
1319	HOSP MADRID SCI FDN	1	0.062
1320	HOSP MONTE PRINCIPE	1	0.062
1321	HOSP ONCOL MARIA CURIE	1	0.062
1322	HOSP UNIV HM SANCHINARRO	1	0.062
1323	HOSP UNIV RAMAN Y CAJAL	1	0.062
1324	HOSP UNIV REY JUAN CARLOS	1	0.062
1325	HOSP UNIV ST JOAN	1	0.062
1326	HOSPITAL CLINIC DE BARCELONA	1	0.062
1327	HOSPITAL CLINICO SAN CARLOS	1	0.062
1328	HOSPITAL DE CANCER DE BARRETOS	1	0.062
1329	HOSPITAL DE LA PRINCESA	1	0.062
1330	HOSPITAL DE LEON	1	0.062
1331	HOSPITAL DEL MAR	1	0.062
1332	HOSPITAL FOR SICK CHILDREN SICKKIDS	1	0.062
1333	HOSPITAL INFANTIL DE MEXICO FEDERICO GOMEZ	1	0.062
1334	HOSPITAL SIRIO LIBANES	1	0.062
1335	HOSPITAL UNIVERSITARI I POLITECNIC LA FE	1	0.062
1336	HOSPITAL UNIVERSITARIO 12 DE OCTUBRE	1	0.062
1337	HOSPITAL UNIVERSITARIO AUSTRAL	1	0.062
1338	HOSPITAL UNIVERSITARIO FUENLABRADA	1	0.062
1339	HRYZ BIOTECH CO	1	0.062
1340	HUANXING CANC HOSP	1	0.062
1341	HUBEI PROV KEY LAB DEVELOPMENTALLY ORIGINATED DIS	1	0.062
1342	HUBEI PROV KEY LAB MOL IMAGING	1	0.062
1343	HUBEI UNIVERSITY OF CHINESE MEDICINE	1	0.062
1344	HUBEI UNIVERSITY OF MEDICINE	1	0.062
1345	HUBEI UNIVERSITY OF SCIENCE TECHNOLOGY	1	0.062
1346	HUBEI UNIVERSITY OF TECHNOLOGY	1	0.062
1347	HUBRECHT INSTITUTE KNAW	1	0.062
1348	HUDSON INSTITUTE OF MEDICAL RESEARCH	1	0.062
1349	HUMANITAS CANC CTR	1	0.062
1350	HUNAN NORMAL UNIVERSITY	1	0.062
1351	HUNAN PROV ENGN RES CTR TRANSLAT MED INNOVAT DRU	1	0.062
1352	HUNGARIAN INSTITUTE OF EXPERIMENTAL MEDICINE	1	0.062
1353	HUNGKUANG UNIVERSITY	1	0.062
1354	HUNTER AREA PATHOL SERV	1	0.062
1355	HUNTER HOLMES MCGUIRE VETERINARY AFFAIRS MEDICAL CENTER	1	0.062
1356	HUNTER MEDICAL RESEARCH INSTITUTE	1	0.062
1357	HYGEIA HOSPITAL	1	0.062
1358	HYPER HLTH	1	0.062
1359	HYVE	1	0.062
1360	IASSO GEN HOSP	1	0.062
1361	IBC PHARMACEUT INC	1	0.062
1362	IBM RES EUROPE	1	0.062
1363	ICAHN SINAI SCH MED MT SINAI	1	0.062
1364	ICMR NATIONAL INSTITUTE OF CANCER PREVENTION RESEARCH NICPR	1	0.062
1365	ICMR NATIONAL INSTITUTE OF PATHOLOGY IOP	1	0.062
1366	ICON PLC	1	0.062
1367	ICPV	1	0.062
1368	ICREA	1	0.062
1369	ICVS 3BS PT GOVT ASSOCIATE LAB	1	0.062
1370	IDAHO	1	0.062
1371	IDIBAPS	1	0.062
1372	IMMUNITYBIO	1	0.062
1373	IMMUNOBIOME INC	1	0.062
1374	IMMUNOGEN INC	1	0.062
1375	IMMUNOONCOL COMBINAT RES UNIT	1	0.062
1376	IMOL POLISH ACAD SCI	1	0.062
1377	INDIA CANC RES CONSORTIUM ICMR	1	0.062
1378	INDIAN INSTITUTE OF SCIENCE IISC BANGALORE	1	0.062
1379	INDIANA UNIVERSITY SOUTH BEND	1	0.062
1380	INFANTS HOSP RHODE ISL	1	0.062
1381	INHA UNIVERSITY	1	0.062
1382	INJE UNIVERSITY	1	0.062
1383	INMGEN	1	0.062
1384	INNER MONGOLIA UNIVERSITY	1	0.062
1385	INONU UNIVERSITY	1	0.062
1386	INOVARION	1	0.062
1387	INRAE	1	0.062
1388	INST CELL ENGN	1	0.062
1389	INST CUF ONCOL	1	0.062
1390	INST CURIE RES DEPT	1	0.062
1391	INST HLTH CARLOS III	1	0.062
1392	INST JEAN GODINOT UNICANC	1	0.062
1393	INST MED IMAGE COMP	1	0.062
1394	INST NACL CIENCIA TECNOL BIOL ESTRUTURAL BIOI	1	0.062
1395	INST NACL CIENCIA TECNOL BIOL ESTRUTURAL BIOIM	1	0.062
1396	INST NACL CIENCIAS MED NUTR SALVADOR ZUBIRAN IN	1	0.062
1397	INST NACL INVEST NUCL	1	0.062
1398	INST NACL PEDIAT	1	0.062
1399	INST NACL REHABIL LUIS GUILLERMO IBARRA	1	0.062
1400	INST NANOBIOTECHNOL INBT	1	0.062
1401	INST ONCOL CORDOBA	1	0.062
1402	INST PATHOL GENET	1	0.062
1403	INST QUANTITAT HLTH SCI ENGN	1	0.062
1404	INST RAMAN Y CAJAL HLTH RES IRYCIS	1	0.062
1405	INSTITUT D INVESTIGACIO BIOMEDICA DE GIRONA IDIBGI	1	0.062
1406	INSTITUT D INVESTIGACIO SANITARIA PERE VIRGILI IISPV	1	0.062
1407	INSTITUT DE BIOENGINYERIA DE CATALUNYA	1	0.062
1408	INSTITUT DE CANCEROLOGIE DE L OUEST ICO	1	0.062
1409	INSTITUT DE CANCEROLOGIE DE LA LOIRE	1	0.062
1410	INSTITUT INVESTIGACIO SANITARIA ILLES BALEARS IDISBA	1	0.062
1411	INSTITUT NATIONAL DE LA RECHERCHE SCIENTIFIQUE INRS	1	0.062
1412	INSTITUT QUIMIC DE SARRIA	1	0.062
1413	INSTITUTE FOR ONCOLOGY RADIOLOGY OF SERBIA IORS	1	0.062
1414	INSTITUTE FOR RESEARCH IN BIOMEDICINE IRB BARCELONA	1	0.062
1415	INSTITUTE OF BIOMEDICAL ENGINEERING CAMS	1	0.062
1416	INSTITUTE OF BIOORGANIC CHEMISTRY OF THE RUSSIAN ACADEMY OF SCIENCES	1	0.062
1417	INSTITUTE OF BIOSTATISTICS ANALYSES	1	0.062
1418	INSTITUTE OF CHEMISTRY CAS	1	0.062
1419	INSTITUTE OF COMPUTING TECHNOLOGY CAS	1	0.062
1420	INSTITUTE OF HIGH ENERGY PHYSICS CAS	1	0.062
1421	INSTITUTE OF MACROMOLECULAR CHEMISTRY OF THE CZECH ACADEMY OF SCIENCES	1	0.062
1422	INSTITUTE OF MICROBIOLOGY CAS	1	0.062
1423	INSTITUTE OF RADIATION MEDICINE CAMS	1	0.062
1424	INSTITUTE OF ZOOLOGY GUANGDONG ACADEMY OF SCIENCES	1	0.062
1425	INSTITUTO DE PESQUISAS ENERGETICAS E NUCLEARES IPEN	1	0.062
1426	INSTITUTO NACIONAL DE ENFERMEDADES NEOPLASICAS	1	0.062
1427	INSTITUTO NACIONAL DE SALUD PUBLICA	1	0.062
1428	INSTITUTO POLITECNICO NACIONAL MEXICO	1	0.062
1429	INSTITUTO POTOSINO INVESTIGACION CIENTIFICA Y TECNOLOGICA	1	0.062
1430	INSTITUTO SUPERIOR DE CIENCIAS DA SAUDE EGAS MONIZ	1	0.062
1431	INSTITUTUL CLINIC FUNDENI	1	0.062
1432	INTEGRAT MOL BIOMED SCI GRAD PROGRAM	1	0.062
1433	INTERNATIONAL IBERIAN NANOTECHNOLOGY LABORATORY	1	0.062
1434	INZEN THERAPEUT	1	0.062
1435	IPG BIOBANK	1	0.062
1436	IPOLFG	1	0.062
1437	IRAN UNIVERSITY OF MEDICAL SCIENCES	1	0.062
1438	IRCCS AVIANO CRO	1	0.062
1439	IRCCS BURLO GAROFOLO	1	0.062
1440	IRCCS CLIN RES INST HUMANITAS	1	0.062
1441	IRCCS EUROPEAN INST ONCOL IEO	1	0.062
1442	IRCCS FONDAZIONE CASIMIRO MONDINO	1	0.062
1443	IRCCS HUMANITAS CLIN RES CTR	1	0.062
1444	IRCCS ISTITUTO DI RICERCA DIAGNOSTICA E NUCLEARE SDN	1	0.062
1445	IRCCS ISTITUTO GIANNINA GASLINI	1	0.062
1446	IRCCS ISTITUTO ORTOPEDICO RIZZOLI	1	0.062
1447	IRCCS ISTITUTOROMAGNOLO STUDIO TUMORI IRST DINO A	1	0.062
1448	IRCCS OSPED POLICLIN SAN MARTINO	1	0.062
1449	IRCCS REGINA ELENA NATL CANC INST	1	0.062
1450	IRCCS SAN RAFFAELE PISANA	1	0.062
1451	IRCCS SYNLAB SDN	1	0.062
1452	IRCSS HUMANITAS RES HOSP	1	0.062
1453	IRKUTSK REG CANC CTR	1	0.062
1454	IRKUTSK STATE MED ACAD POSTGRAD EDUC	1	0.062
1455	IRST SRL IRCCS	1	0.062
1456	ISALA	1	0.062
1457	ISLAMIC UNIVERSITY COLLEGE	1	0.062
1458	ISMAILIA TEACHING ONCOL HOSP	1	0.062
1459	ISOPLEXIS CORP	1	0.062
1460	IST CLIN SCIENTIF MAUGERI IRCCS	1	0.062
1461	IST NAZL TUMORI IRCS FDN G PASCALE	1	0.062
1462	IST RICOVERO CURA CARATTERE SCI IRCCS MULTIMED	1	0.062
1463	ISTANBUL MEDIPOL UNIVERSITY	1	0.062
1464	ISTITUTI CLINICI SCIENTIFICI MAUGERI IRCCS	1	0.062
1465	ISTITUTO DI BIOFISICA IBF CNR	1	0.062
1466	ISTITUTO DI CHIMICA DELLA MATERIA CONDENSATA E DI TECNOLOGIE PER L ENERGIA ICMATE CNR	1	0.062
1467	ISTITUTO DI FARMACOLOGIA TRASLAZIONALE IFT CNR	1	0.062
1468	ISTITUTO DI GENETICA E BIOFISICA ADRIANO BUZZATI TRAVERSO IGB CNR	1	0.062
1469	ISTITUTO DI GENETICA MOLECOLARE IGM CNR	1	0.062
1470	ISTITUTO DI RICERCA GENETICA E BIOMEDICA IRGB CNR	1	0.062
1471	ISTITUTO ITALIANO DI TECNOLOGIA IIT	1	0.062
1472	ISTITUTO PER I POLIMERI COMPOSITI E BIOMATERIALI IPCB CNR	1	0.062
1473	ISTITUTO SUPERIORE DI SANITA ISS	1	0.062
1474	IUCT ONCOPOLE	1	0.062
1475	IULIU HATIEGANU UNIVERSITY OF MEDICINE PHARMACY	1	0.062
1476	IZMIR BOZYAKA TRAINING RESEARCH HOSPITAL	1	0.062
1477	JACKSON LABORATORY	1	0.062
1478	JADAVPUR UNIVERSITY	1	0.062
1479	JAMIA HAMDARD UNIVERSITY	1	0.062
1480	JANSSEN RES DEV	1	0.062
1481	JAWAHARLAL INSTITUTE OF POSTGRADUATE MEDICAL EDUCATION RESEARCH	1	0.062
1482	JAZAN UNIVERSITY	1	0.062
1483	JIANGHAN UNIVERSITY	1	0.062
1484	JIANGSU HENGRUI MED CO LTD	1	0.062
1485	JIANGXI CANC HOSP	1	0.062
1486	JIANGXI HLTH VOCAT COLL	1	0.062
1487	JIANGXI PROV CANC HOSP	1	0.062
1488	JIANGXI UNIVERSITY OF TRADITIONAL CHINESE MEDICINE	1	0.062
1489	JIAXING MATERN CHILD HLTH CARE HOSP	1	0.062
1490	JIAXING UNIVERSITY	1	0.062
1491	JICHI MEDICAL UNIVERSITY	1	0.062
1492	JILIN PROV TUMOR HOSP	1	0.062
1493	JINAN UNIV	1	0.062
1494	JINGAN DIST HOSP TRADIT CHINESE MED	1	0.062
1495	JINHUA PEOPLES HOSP	1	0.062
1496	JINING MEDICAL UNIVERSITY	1	0.062
1497	JOHANNES KEPLER UNIVERSITY LINZ	1	0.062
1498	JOHN PETER SMITH JPS ONCOL INFUS CTR	1	0.062
1499	JORDAN UNIVERSITY OF SCIENCE TECHNOLOGY	1	0.062
1500	JSR LIFE SCI	1	0.062
1501	JSS ACADEMY OF HIGHER EDUCATION RESEARCH	1	0.062
1502	JSS COLLEGE OF PHARMACY OOTY	1	0.062
1503	KAFRELSHEIKH UNIVERSITY	1	0.062
1504	KANAGAWA PREFECTURAL CANCER CENTER	1	0.062
1505	KANGYUAN HOSP	1	0.062
1506	KANSAS STATE UNIVERSITY	1	0.062
1507	KARLSRUHE INSTITUTE OF TECHNOLOGY	1	0.062
1508	KAROLINKSKA INST	1	0.062
1509	KASHAN UNIV MED SCI	1	0.062
1510	KEELE UNIVERSITY	1	0.062
1511	KENYATTA NATIONAL HOSPITAL	1	0.062
1512	KERMANSHAH UNIVERSITY OF MEDICAL SCIENCES	1	0.062
1513	KEY LAB BREAST CANC SHANGHAI	1	0.062
1514	KEY LAB CANC PREVENT THERAPY	1	0.062
1515	KEY LAB DRUG TARGET RES PHARMACODYNAM EVALUAT HU	1	0.062
1516	KEY LAB MED MOL IMAGING ZHEJIANG PROV	1	0.062
1517	KEY LAB TUMOR IMMUNOL PREVENT TREATMENT YUNNAN	1	0.062
1518	KEY LAB TUMOR MICROENVIRONM IMMUNE THERAPY ZHEJ	1	0.062
1519	KEY LAB TUMOR PRECIS MED SHAANXI PROV	1	0.062
1520	KINDAI UNIVERSITY KINKI UNIVERSITY	1	0.062
1521	KING ABDULAZIZ CITY SCI TECHNOL KACST	1	0.062
1522	KING ABDULAZIZ UNIVERSITY	1	0.062
1523	KING ABDULLAH INTERNATIONAL MEDICAL RESEARCH CENTER KAIMRC	1	0.062
1524	KING ABDULLAH UNIVERSITY OF SCIENCE TECHNOLOGY	1	0.062
1525	KING FAISAL SPECIALIST HOSP RES CTR KFSHRC	1	0.062
1526	KING FAISAL SPECIALIST HOSPITAL RESEARCH CENTER	1	0.062
1527	KING KHALID UNIVERSITY	1	0.062
1528	KING S COLLEGE HOSPITAL NHS FOUNDATION TRUST	1	0.062
1529	KINGSBROOK JEWISH MED CTR	1	0.062
1530	KK WOMEN S CHILDREN S HOSPITAL	1	0.062
1531	KOCAELI UNIVERSITY	1	0.062
1532	KOGAKUIN UNIVERSITY	1	0.062
1533	KOREA INSTITUTE OF ORIENTAL MEDICINE KIOM	1	0.062
1534	KOREA INSTITUTE OF SCIENCE TECHNOLOGY KIST	1	0.062
1535	KOREA NATIONAL UNIVERSITY OF TRANSPORTATION	1	0.062
1536	KOREA RESEARCH INSTITUTE OF BIOSCIENCE BIOTECHNOLOGY KRIBB	1	0.062
1537	KOREA RESEARCH INSTITUTE OF CHEMICAL TECHNOLOGY KRICT	1	0.062
1538	KRISHNA INSTITUTE OF MEDICAL SCIENCES DEEMED TO BE UNIVERSITY	1	0.062
1539	KSQ THERAPEUT INC	1	0.062
1540	KUANG TIEN GEN HOSP CANC CTR	1	0.062
1541	KUMAMOTO CITY HOSP	1	0.062
1542	KUMAMOTO SHINTO GEN HOSP	1	0.062
1543	KUNMING UNIVERSITY OF SCIENCE TECHNOLOGY	1	0.062
1544	KUNSHAN FOURTH PEOPLES HOSP	1	0.062
1545	KUOPIO UNIVERSITY HOSPITAL	1	0.062
1546	KURDISTAN UNIVERSITY OF MEDICAL SCIENCES	1	0.062
1547	KWONG WAH HOSPITAL	1	0.062
1548	KYUNG HEE UNIVERSITY HOSPITAL	1	0.062
1549	LA ROCHELLE UNIVERSITE	1	0.062
1550	LAB ASSOC CIENCIA ANIM VET AL4ANIM	1	0.062
1551	LAB MED	1	0.062
1552	LAB PATHOL	1	0.062
1553	LAB PATHOL EAST NETHERLANDS	1	0.062
1554	LAB QUANTUM	1	0.062
1555	LAIKO GENERAL HOSPITAL	1	0.062
1556	LANGARA COLL	1	0.062
1557	LAVAL UNIVERSITY	1	0.062
1558	LE RESEAU INTERNATIONAL DES INSTITUTS PASTEUR RIIP	1	0.062
1559	LEBANESE UNIVERSITY	1	0.062
1560	LEHIGH UNIVERSITY	1	0.062
1561	LEITAT TECHNOL CTR	1	0.062
1562	LESTER SUE SMITH BREAST CTR	1	0.062
1563	LIAOCHENG UNIVERSITY	1	0.062
1564	LIAONING CANC HOSP INST	1	0.062
1565	LIAONING KEY LAB MOL TARGETED DRUGS HEPATOBILIARY	1	0.062
1566	LIAONING MED BIG DATA ARTIFICIAL INTELLIGENCE EN	1	0.062
1567	LIAONING MED DIAG TREATMENT TECHNOL R D CTR CO	1	0.062
1568	LIAONING UNIVERSITY	1	0.062
1569	LIAONING UNIVERSITY OF TRADITIONAL CHINESE MEDICINE	1	0.062
1570	LINEBERGER COMPREHENS CANC CTR	1	0.062
1571	LINKOPING UNIVERSITY	1	0.062
1572	LINYI UNIVERSITY	1	0.062
1573	LITHUANIAN UNIVERSITY OF HEALTH SCIENCES	1	0.062
1574	LOBACHEVSKY STATE UNIVERSITY OF NIZHNI NOVGOROD	1	0.062
1575	LONG NAN HOSP	1	0.062
1576	LOUISIANA CANC RES CTR	1	0.062
1577	LOUISIANA TECHNICAL UNIVERSITY	1	0.062
1578	LOZANO BLESA UNIVERSITY CLINICAL HOSPITAL	1	0.062
1579	LUDWIG INSTITUTE FOR CANCER RESEARCH	1	0.062
1580	LUMA WOMENS IMAGING CTR	1	0.062
1581	LUMINIS HLTH	1	0.062
1582	LUMINY BIOTECH ENTREPRISES	1	0.062
1583	LUNDQUIST INSTITUTE	1	0.062
1584	LUNENFELD TANENBAUM RESEARCH INSTITUTE	1	0.062
1585	LUXEMBOURG INSTITUTE OF HEALTH	1	0.062
1586	LYTIX BIOPHARMA	1	0.062
1587	LYTIX BIOPHARMA AS	1	0.062
1588	MACAU UNIVERSITY OF SCIENCE TECHNOLOGY	1	0.062
1589	MACERATA HOSP	1	0.062
1590	MACKAY MEMORIAL HOSPITAL	1	0.062
1591	MACQUARIE UNIVERSITY	1	0.062
1592	MAGEE WOMENS RESEARCH INSTITUTE	1	0.062
1593	MAGNA GRAECIA UNIVERSITY OF CATANZARO	1	0.062
1594	MAHATMA GANDHI MISS MGM MED COLL	1	0.062
1595	MAMMAZENTRUM HAMBURG	1	0.062
1596	MANIPAL HOSP	1	0.062
1597	MANIPAL HOSP DWARKA	1	0.062
1598	MAOMING PEOPLES HOSP	1	0.062
1599	MARDIN STATE HOSPITAL	1	0.062
1600	MARIA SKLODOWSKA CURIE NATL RES INST ONCOL	1	0.062
1601	MARLENE STEWART GREENEBAUM COMPREHENS CANC CTR	1	0.062
1602	MARQUETTE UNIVERSITY	1	0.062
1603	MASARYK MEMORIAL CANCER INSTITUTE	1	0.062
1604	MATER SALUTIS HOSP	1	0.062
1605	MATERN CHILD HEALTHCARE HOSP LONGHUA DIST	1	0.062
1606	MATSUYAMA RED CROSS HOSPITAL	1	0.062
1607	MAX DELBRUK CTR MOL MED HELMHOLTZ ASSOC	1	0.062
1608	MAYO CLIN MINNESOTA	1	0.062
1609	MAZANDARAN UNIVERSITY MEDICAL SCIENCES	1	0.062
1610	MED AFFAIRS INC	1	0.062
1611	MED BIOL LABS INT	1	0.062
1612	MED ONCOL UNIT	1	0.062
1613	MED RES INST CURING MIBYO	1	0.062
1614	MED SCH	1	0.062
1615	MED SCI INNOVAT RES	1	0.062
1616	MEDICAL RESEARCH COUNCIL UK MRC	1	0.062
1617	MEDICAL UNIVERSITY OF BIALYSTOK	1	0.062
1618	MEDICAL UNIVERSITY OF GRAZ	1	0.062
1619	MEDICAL UNIVERSITY OF VIENNA	1	0.062
1620	MEDITERRANEA CARDIOCTR	1	0.062
1621	MEENAKSHI ACADEMY OF HIGHER EDUCATION RESEARCH MAHER	1	0.062
1622	MERCER UNIVERSITY	1	0.062
1623	MERCK HEALTHCARE KGAA	1	0.062
1624	MERCK ONCOL	1	0.062
1625	MERRIMACK PHARMACEUT	1	0.062
1626	MERRIMACK PHARMACEUT INC	1	0.062
1627	MERUS	1	0.062
1628	METABIO INC	1	0.062
1629	METROPOLITAN HOSP	1	0.062
1630	MICHIGAN TECHNOLOGICAL UNIVERSITY	1	0.062
1631	MID SOUTH ESSEX UNIV HOSP GRP	1	0.062
1632	MIDDLE EAST UNIV	1	0.062
1633	MIE UNIVERSITY	1	0.062
1634	MILITARY INSTITUTE OF AVIATION MEDICINE	1	0.062
1635	MILLIPORESIGMA	1	0.062
1636	MILPK HOSP	1	0.062
1637	MINERAL LLC	1	0.062
1638	MINIST PUBL HLTH	1	0.062
1639	MINISTRY OF EDUCATION SCIENCE OF UKRAINE	1	0.062
1640	MINISTRY OF HEALTH OF THE RUSSIAN FEDERATION	1	0.062
1641	MINISTRY OF NATIONAL GUARD HEALTH AFFAIRS	1	0.062
1642	MINJIANG UNIVERSITY	1	0.062
1643	MITRA BIOTECH	1	0.062
1644	MIXED UNIT INSERM CEA UGA U1292	1	0.062
1645	MOFFIT CANC CTR RES INST	1	0.062
1646	MOHAMMED BIN RASHID UNIV MED HLTH SCI	1	0.062
1647	MOHAMMED FIRST UNIVERSITY OF OUJDA	1	0.062
1648	MOHAMMED VI POLYTECHNIC UNIVERSITY	1	0.062
1649	MOHAMMED VI UNIVERSITY HOSPITAL CENTER OF OUJDA	1	0.062
1650	MOL IMAGING ZHEJIANG UNIV	1	0.062
1651	MONASH UNIVERSITY SUNWAY	1	0.062
1652	MONS R DIMICCOLI HOSP	1	0.062
1653	MOREHOUSE SCHOOL OF MEDICINE	1	0.062
1654	MORGAGNI PIERANTONI HOSP	1	0.062
1655	MORRISTON HOSPITAL	1	0.062
1656	MOSSAKOWSKI MEDICAL RESEARCH INSTITUTE OF THE POLISH ACADEMY OF SCIENCES	1	0.062
1657	MUHC	1	0.062
1658	MUNICIPAL HOSP	1	0.062
1659	MUNICIPAL HOSPITAL KARLSRUHE	1	0.062
1660	NAJRAN UNIVERSITY	1	0.062
1661	NANCHANG UNIV MED COLL	1	0.062
1662	NANJING AGRICULTURAL UNIVERSITY	1	0.062
1663	NANJING LISHUI DIST HOSP TRADIT CHINESE MED	1	0.062
1664	NANJING NORMAL UNIVERSITY	1	0.062
1665	NANJING UNIVERSITY OF AERONAUTICS ASTRONAUTICS	1	0.062
1666	NANJING XIAOZHUANG UNIVERSITY	1	0.062
1667	NANNING MATERN CHILD HLTH HOSP	1	0.062
1668	NANOSTRING TECHNOL INC	1	0.062
1669	NANTES UNIVERSITE	1	0.062
1670	NANTOMICS LLC	1	0.062
1671	NANTONG UNIV	1	0.062
1672	NANTWORKS	1	0.062
1673	NANTWORKS CO	1	0.062
1674	NARA MEDICAL UNIVERSITY	1	0.062
1675	NATIONAL CANCER CENTER KOREA NCC	1	0.062
1676	NATIONAL CENTRAL UNIVERSITY	1	0.062
1677	NATIONAL CEREBRAL CARDIOVASCULAR CENTER JAPAN	1	0.062
1678	NATIONAL CHUNG HSING UNIVERSITY	1	0.062
1679	NATIONAL DEFENSE MEDICAL COLLEGE JAPAN	1	0.062
1680	NATIONAL HELLENIC RESEARCH FOUNDATION	1	0.062
1681	NATIONAL HOSPITAL NORWAY	1	0.062
1682	NATIONAL INSTITUTE OF BIOLOGICAL SCIENCES BEIJING	1	0.062
1683	NATIONAL INSTITUTE OF BIOLOGY SLOVENIA	1	0.062
1684	NATIONAL INSTITUTE OF FOOD DRUG CONTROL CHINA	1	0.062
1685	NATIONAL INSTITUTE OF PHARMACEUTICAL EDUCATION RESEARCH HYDERABAD	1	0.062
1686	NATIONAL PINGTUNG UNIVERSITY	1	0.062
1687	NATIONAL RESEARCH CENTRE NRC	1	0.062
1688	NATIONAL TAIPEI UNIVERSITY OF TECHNOLOGY	1	0.062
1689	NATIONAL TAIWAN NORMAL UNIVERSITY	1	0.062
1690	NATIONAL TAIWAN OCEAN UNIVERSITY	1	0.062
1691	NATIONAL UNITED UNIVERSITY	1	0.062
1692	NATIONAL UNIVERSITY OF DEFENSE TECHNOLOGY CHINA	1	0.062
1693	NATIONWIDE CHILDRENS HOSPITAL	1	0.062
1694	NATL CLIN RES CTR CANC	1	0.062
1695	NATL HOSP ORG	1	0.062
1696	NATL HOSP ORG NHO HOKKAIDO CANC CTR	1	0.062
1697	NATL LOCAL JOINT ENGN LAB ANIM MODELS HUMAN DIS	1	0.062
1698	NATL MED PROD ADM	1	0.062
1699	NATL SURG ADJUVANT BREAST BOWEL PROJECT NSABP N	1	0.062
1700	NAVARRA INST HLTH RES IDISNA	1	0.062
1701	NEW BETA INNOVAT LTD	1	0.062
1702	NEW ENGLAND BIOLABS	1	0.062
1703	NEW JERSEY INSTITUTE OF TECHNOLOGY	1	0.062
1704	NEW MEXICO STATE UNIVERSITY	1	0.062
1705	NHO HOKKAIDO CANC CTR	1	0.062
1706	NICOLAE TESTEMITANU STATE UNIVERSITY OF MEDICINE PHARMACY	1	0.062
1707	NIH CLINICAL CENTER CC	1	0.062
1708	NIH EUNICE KENNEDY SHRIVER NATIONAL INSTITUTE OF CHILD HEALTH HUMAN DEVELOPMENT NICHD	1	0.062
1709	NIH NATIONAL HEART LUNG BLOOD INSTITUTE NHLBI	1	0.062
1710	NIH NATIONAL HUMAN GENOME RESEARCH INSTITUTE NHGRI	1	0.062
1711	NIH NATIONAL INSTITUTE OF ARTHRITIS MUSCULOSKELETAL SKIN DISEASES NIAMS	1	0.062
1712	NIH NATIONAL INSTITUTE OF BIOMEDICAL IMAGING BIOENGINEERING NIBIB	1	0.062
1713	NIH NATIONAL INSTITUTE OF MENTAL HEALTH NIMH	1	0.062
1714	NIH NATIONAL INSTITUTE ON AGING NIA	1	0.062
1715	NIIGATA CANC CTR HOSP	1	0.062
1716	NINGBO INSTITUTE OF MATERIALS TECHNOLOGY AND ENGINEERING CAS	1	0.062
1717	NINGBO UNIVERSITY	1	0.062
1718	NINGBO YINZHOU PEOPLES HOSP	1	0.062
1719	NIPPI RES INST BIOMATRIX	1	0.062
1720	NORD BIOSCI CANC DEPT	1	0.062
1721	NORD BIOSCI PROSC	1	0.062
1722	NORRIS COMPREHENS CANC CTR	1	0.062
1723	NORTH BRISTOL NHS TRUST	1	0.062
1724	NORTH CAROLINA CENTRAL UNIVERSITY	1	0.062
1725	NORTH CHINA PETR HOSP	1	0.062
1726	NORTH CHINA UNIVERSITY OF SCIENCE TECHNOLOGY	1	0.062
1727	NORTH EASTERN HILL UNIVERSITY	1	0.062
1728	NORTH SICHUAN MEDICAL UNIVERSITY	1	0.062
1729	NORTHEAST OHIO MEDICAL UNIVERSITY NEOMED	1	0.062
1730	NORTHERN BEACHES HOSP	1	0.062
1731	NORTHWELL HEALTH	1	0.062
1732	NORTHWESTERN POLYTECHNICAL UNIVERSITY	1	0.062
1733	NORWALK HOSP	1	0.062
1734	NORWEGIAN MED CYCLOTRONCTR	1	0.062
1735	NOVARTIS	1	0.062
1736	NOVO NORDISK FOUNDATION	1	0.062
1737	NOVOGENE BIOINFORMAT INST	1	0.062
1738	NUCL MED MOL IMAGING KEY LAB SICHUAN PROV	1	0.062
1739	ODENSE UNIVERSITY HOSPITAL	1	0.062
1740	OKINAWA INSTITUTE OF SCIENCE TECHNOLOGY GRADUATE UNIVERSITY	1	0.062
1741	OKLAHOMA MEDICAL RESEARCH FOUNDATION	1	0.062
1742	OLARIS THERAPEUT	1	0.062
1743	OLLSCOIL NA GAILLIMHE UNIVERSITY OF GALWAY	1	0.062
1744	ONCOCYTE INC	1	0.062
1745	ONCOFACTORY SAS	1	0.062
1746	ONCOLOGY INSTITUTE PROF DR ION CHIRICUTA	1	0.062
1747	ONCOSYNERGY INC	1	0.062
1748	ORLANDO HLTH UF HLTH CANC CTR	1	0.062
1749	OSAKA INT CANC INST	1	0.062
1750	OSAKA ROSAI HOSPITAL	1	0.062
1751	OSAKA UNIVERSITY	1	0.062
1752	OSLO CANC CLUSTER INCUBATOR	1	0.062
1753	OSPED MARE	1	0.062
1754	OSPED POLICLIN SAN MARTINO	1	0.062
1755	OSPEDALE SANDRO PERTINI	1	0.062
1756	OTTAWA HOSPITAL RESEARCH INSTITUTE	1	0.062
1757	OVIDIUS UNIVERSITY	1	0.062
1758	OWKIN	1	0.062
1759	PALATIN TECHNOL INC	1	0.062
1760	PANYU HOSP CHINESE MED	1	0.062
1761	PAPAGEORGIOU HOSPITAL	1	0.062
1762	PARACELSUS PRIVATE MEDICAL UNIVERSITY	1	0.062
1763	PARKER INST CANC IMMUNOTHERAPY	1	0.062
1764	PASTEUR INSTITUTE OF IRAN	1	0.062
1765	PATHOL DNA	1	0.062
1766	PATHOL LAB	1	0.062
1767	PATHOL YALE CANC CTR	1	0.062
1768	PATHWEST	1	0.062
1769	PAUL SCHERRER INSTITUTE	1	0.062
1770	PENN BIOTECHNOL CTR	1	0.062
1771	PEOPLES HOSP DAQING	1	0.062
1772	PEOPLES HOSP LIAONING PROV	1	0.062
1773	PEOPLES LIBERAT ARMY PLA ROCKET FORCE CHARACTERIS	1	0.062
1774	PERCUROS BV	1	0.062
1775	PEREGRINE PHARMACEUT INC	1	0.062
1776	PERKINELMER	1	0.062
1777	PFIZER	1	0.062
1778	PHAROSGEN CO LTD	1	0.062
1779	PHILIPS	1	0.062
1780	PHILIPS HEALTHCARE	1	0.062
1781	PLA NAVY 905 HOSP	1	0.062
1782	PLA ROCKET FORCE CHARACTERIST MED CTR	1	0.062
1783	POHANG UNIVERSITY OF SCIENCE TECHNOLOGY POSTECH	1	0.062
1784	POLISH ACADEMY OF SCIENCES	1	0.062
1785	POLYPHOR LTD	1	0.062
1786	PONTIFICAL CATHOLIC UNIVERSITY OF ARGENTINA	1	0.062
1787	PONTIFICIA UNIVERSIDADE CATOLICA DO PARANA	1	0.062
1788	PONTIFICIA UNIVERSIDADE CATOLICA DO RIO GRANDE DO SUL	1	0.062
1789	POST GRADUATE INSTITUTE OF MEDICAL EDUCATION RESEARCH PGIMER CHANDIGARH	1	0.062
1790	POUNDBURY CANC INST	1	0.062
1791	PRAAVA HLTH	1	0.062
1792	PRACTICE NETWORK TROISDORF	1	0.062
1793	PRATO HOSPITAL	1	0.062
1794	PRESIDENT J SHEAR CONSULTING LLC ARDSLEY	1	0.062
1795	PRESIDIO OSPEDALIERO GARIBALDI NESIMA	1	0.062
1796	PRINCESS MAXIMA CTR	1	0.062
1797	PROGRAM IN CELLULAR MOLECULAR MEDICINE PCMM	1	0.062
1798	PROTEOPATH GMBH	1	0.062
1799	PROVIDENCE HLTH SYST	1	0.062
1800	PSGR KRISHNAMMAL COLL WOMEN	1	0.062
1801	PTIBC IBISA NANCY	1	0.062
1802	PUSHCHINO SCIENTIFIC CENTER FOR BIOLOGICAL RESEARCH PSCBI OF THE RUSSIAN ACADEMY OF SCIENCES	1	0.062
1803	QINGDAO CTR	1	0.062
1804	QINGDAO WEST COAST DIST 1 SENIOR HIGH SCH	1	0.062
1805	QUEEN ELIZABETH HOSP	1	0.062
1806	QUEENS UNIVERSITY BELFAST	1	0.062
1807	QUEENSLAND HEALTH	1	0.062
1808	QUIRONSALUD GROUP	1	0.062
1809	QUJING FIRST PEOPLES HOSP	1	0.062
1810	RANCHO BIOSCI	1	0.062
1811	RAPPAPORT FACULTY OF MEDICINE	1	0.062
1812	RCCS FDN IST NAZL TUMORI	1	0.062
1813	RCSI UNIV MED HLTH SCI	1	0.062
1814	REG HOSP COSENZA	1	0.062
1815	REG STATE BUDGETARY HEALTHCARE INST ALTAI REG ONCO	1	0.062
1816	REGENSTRIEF INSTITUTE INC	1	0.062
1817	REINIER DE GRAAF HOSPITAL	1	0.062
1818	REINIER HAGA MED DIAGNOST CTR	1	0.062
1819	RENOWN CANC CTR	1	0.062
1820	RENSSELAER POLYTECHNIC INSTITUTE	1	0.062
1821	RESEARCH CENTER JULICH	1	0.062
1822	REX CANC CARE	1	0.062
1823	REXAHN PHARMACEUT INC	1	0.062
1824	RIGSHOSPITALET	1	0.062
1825	RIKEN	1	0.062
1826	ROCHESTER INSTITUTE OF TECHNOLOGY	1	0.062
1827	ROSKILDE UNIVERSITY	1	0.062
1828	ROTKREUZ CLIN MUNICH	1	0.062
1829	ROYAL BRISBANE WOMEN S HOSPITAL	1	0.062
1830	ROYAL COLLEGE OF SURGEONS IRELAND	1	0.062
1831	ROYAL INFIRMARY OF EDINBURGH	1	0.062
1832	ROYAL JUBILEE HOSP	1	0.062
1833	ROYAL MELBOURNE HOSPITAL	1	0.062
1834	ROYAL NETHERLANDS ACADEMY OF ARTS SCIENCES	1	0.062
1835	ROYAL ORTHOPAEDIC HOSPITAL	1	0.062
1836	ROYAL WOLVERHAMPTON HOSP	1	0.062
1837	ROYAL WOMENS HOSP	1	0.062
1838	RUHR UNIVERSITY BOCHUM	1	0.062
1839	RUSSELL H MORGAN DEPT RADIOL RADIOL SCI	1	0.062
1840	S FRANCESCO HOSP	1	0.062
1841	SAGA HOSP	1	0.062
1842	SAGA UNIVERSITY	1	0.062
1843	SAGARA HOSP	1	0.062
1844	SAGARA HOSP AFFILIATED BREAST CTR	1	0.062
1845	SAGARA PERTH AVE CLIN	1	0.062
1846	SAINT LOUIS UNIVERSITY	1	0.062
1847	SAKARYA UNIVERSITY	1	0.062
1848	SAMSUNG	1	0.062
1849	SAN ANTONIO MILITARY MEDICAL CENTER	1	0.062
1850	SAN FRANCISCO STATE UNIVERSITY	1	0.062
1851	SAN JOSE STATE UNIVERSITY	1	0.062
1852	SAN PABLO CEU UNIVERSITY	1	0.062
1853	SAN PAOLO HOSP	1	0.062
1854	SANATORIO MATER DEI	1	0.062
1855	SANFORD BURNHAM PREBYS MEDICAL DISCOVERY INSTITUTE	1	0.062
1856	SANFORD HEALTH	1	0.062
1857	SANGLAH GENERAL HOSPITAL	1	0.062
1858	SANJAY GANDHI POSTGRADUATE INSTITUTE OF MEDICAL SCIENCES	1	0.062
1859	SANOFI	1	0.062
1860	SANOFI FRANCE	1	0.062
1861	SANOFI US SERV INC	1	0.062
1862	SAPPORO MEDICAL UNIVERSITY	1	0.062
1863	SARAH CANNON RES INST	1	0.062
1864	SCH MED	1	0.062
1865	SCHLESWIG HOLSTEIN UNIVERSITY HOSPITAL	1	0.062
1866	SCILIFELAB	1	0.062
1867	SCOTT WHITE MEDICAL CENTER	1	0.062
1868	SEAGEN	1	0.062
1869	SEATTLE CANCER CARE ALLIANCE	1	0.062
1870	SECOND PEOPLE S HOSPITAL OF SHENZHEN	1	0.062
1871	SEISYUKAI SOCIAL MED CORP	1	0.062
1872	SEMA4 GENOM	1	0.062
1873	SENDA BIOSCI	1	0.062
1874	SEONGNAM CAMPUS KOREA POLYTECH	1	0.062
1875	SERVICIO NAVARRO DE SALUD OSASUNBIDEA	1	0.062
1876	SF APOSTOL ANDREI EMERGENCY CTY HOSP	1	0.062
1877	SHAANXI UNIVERSITY OF CHINESE MEDICINE	1	0.062
1878	SHAHREKORD UNIVERSITY MEDICAL SCIENCES	1	0.062
1879	SHAHROUD UNIVERSITY MEDICAL SCIENCES	1	0.062
1880	SHANDONG INST FOOD DRUG CONTROL	1	0.062
1881	SHANDONG PROV ENT HOSP	1	0.062
1882	SHANDONG SECOND PROV GEN HOSP	1	0.062
1883	SHANDONG UNIVERSITY OF TRADITIONAL CHINESE MEDICINE	1	0.062
1884	SHANGHAI ENGINEER TECHNOL RES CTR REPROD HLTH D	1	0.062
1885	SHANGHAI INST BIOMED PHARMACEUT TECHNOL	1	0.062
1886	SHANGHAI INSTITUTE OF NUTRITION HEALTH CAS	1	0.062
1887	SHANGHAI INSTITUTE OF ORGANIC CHEMISTRY CAS	1	0.062
1888	SHANGHAI KEY LAB BREAST CANC	1	0.062
1889	SHANGHAI KEY LAB ORBITAL DIS OCULAR ONCOL	1	0.062
1890	SHANGHAI NORMAL UNIVERSITY	1	0.062
1891	SHANGHAI PROTON HEAVY ION CTR	1	0.062
1892	SHANGHAI UNIVERSITY	1	0.062
1893	SHANGHAI UNIVERSITY OF MEDICINE HEALTH SCIENCES	1	0.062
1894	SHANGHAI ZHANGJIANG MED VALLEY PUBL SERV PLATFORM	1	0.062
1895	SHANTOU UNIV MED COLL	1	0.062
1896	SHANTOU UNIVERSITY	1	0.062
1897	SHANXI UNIVERSITY	1	0.062
1898	SHAOXING KEY LAB FUNCT MOL IMAGING TUMOR INTERVE	1	0.062
1899	SHENGLI OILFIELD CENT HOSP	1	0.062
1900	SHENYANG KANGWEI MED ANAL LAB CO LTD	1	0.062
1901	SHENZHEN DIGITAL LIFE INST	1	0.062
1902	SHENZHEN KIVITA INNOVAT DRUG DISCOVERY INST	1	0.062
1903	SHIJIAZHUANG PEOPLES HOSP	1	0.062
1904	SHIKOKU CANC CTR	1	0.062
1905	SHIZUOKA GENERAL HOSPITAL	1	0.062
1906	SHOKEI UNIV	1	0.062
1907	SIDI MOHAMED BEN ABDELLAH UNIVERSITY OF FEZ	1	0.062
1908	SIDMAP LLC	1	0.062
1909	SIEMENS AG	1	0.062
1910	SIMON FRASER UNIVERSITY	1	0.062
1911	SINAI HEALTH SYSTEM TORONTO	1	0.062
1912	SINTEF	1	0.062
1913	SITI	1	0.062
1914	SKANE UNIVERSITY HOSPITAL	1	0.062
1915	SMITHSONIAN INSTITUTION	1	0.062
1916	SMITHSONIAN NATIONAL MUSEUM OF NATURAL HISTORY	1	0.062
1917	SOCIAL MED CORP HAKUAIKAI	1	0.062
1918	SOLTI BREAST CANCER RESEARCH GROUP	1	0.062
1919	SOOCHOW UNIVERSITY	1	0.062
1920	SOTIO	1	0.062
1921	SOUTH AFRICAN MEDICAL RESEARCH COUNCIL	1	0.062
1922	SOUTHERN CONNECTICUT STATE UNIVERSITY	1	0.062
1923	SOUTHERN ILLINOIS UNIVERSITY	1	0.062
1924	SOUTHERN ILLINOIS UNIVERSITY SYSTEM	1	0.062
1925	SOUTHERN TAIWAN UNIV SCI TECHNOL	1	0.062
1926	SOUTHWEST JIAOTONG UNIVERSITY	1	0.062
1927	SOUTHWEST UNIVERSITY CHINA	1	0.062
1928	SRI INTERNATIONAL	1	0.062
1929	SRI RAMACHANDRA INSTITUTE OF HIGHER EDUCATION RESEARCH	1	0.062
1930	SS ANNUNZIATA HOSP	1	0.062
1931	ST ELIZABETH HOSP	1	0.062
1932	ST GEORGE HOSP	1	0.062
1933	ST GEORGE UNIV	1	0.062
1934	ST GEORGES UNIV	1	0.062
1935	ST JUDE CHILDREN S RESEARCH HOSPITAL	1	0.062
1936	ST LOUIS COLL PHARM	1	0.062
1937	ST LUKE S INTERNATIONAL HOSPITAL	1	0.062
1938	ST LUKES CANC INST	1	0.062
1939	ST MARIEN HOSPITAL	1	0.062
1940	ST PAUL S HOSPITAL	1	0.062
1941	ST PETERSBURG STATE BUDGETARY HEALTHCARE INST CITY	1	0.062
1942	ST SAVVAS ANTICANC HOSP	1	0.062
1943	ST VINCENTS HOSPITAL SYDNEY	1	0.062
1944	STANFORD CANCER INSTITUTE	1	0.062
1945	STATE BUDGETARY HEALTHCARE INST ST PETERSBURG	1	0.062
1946	STATE KEY LAB LUMINESCENT MAT DEVICES	1	0.062
1947	STATE UNIVERSITY OF NEW YORK SUNY DOWNSTATE MEDICAL CENTER	1	0.062
1948	STATE UNIVERSITY OF NEW YORK SUNY UPSTATE MEDICAL CENTER	1	0.062
1949	STAVANGER UNIVERSITY HOSPITAL	1	0.062
1950	STONY BROOK UNIVERSITY HOSPITAL	1	0.062
1951	STRAITS LAB FLEXIBLE ELECT SLOFE	1	0.062
1952	STRATHFIELD BREAST CTR	1	0.062
1953	STRATIFYER MOLECULAR PATHOLOGY GMBH	1	0.062
1954	SUMY STATE UNIVERSITY	1	0.062
1955	SUNNYBAY BIOTECH	1	0.062
1956	SUNSHINE LAKE PHARMA CO LTD	1	0.062
1957	SUNY DELHI	1	0.062
1958	SUNY POLYTECHNIC INSTITUTE	1	0.062
1959	SUTTER ROSEVILLE MED CTR	1	0.062
1960	SUWON UNIVERSITY	1	0.062
1961	SUZHOU INSTITUTE OF BIOMEDICAL ENGINEERING TECHNOLOGY CAS	1	0.062
1962	SUZHOU SCI TECHNOL TOWN HOSP	1	0.062
1963	SVERDLOVSK REG ONCOL DISPENSARY	1	0.062
1964	SWANSEA UNIVERSITY	1	0.062
1965	SWISS FEDERAL INSTITUTES OF TECHNOLOGY DOMAIN	1	0.062
1966	SWISS INTEGRAT CTR HUMAN HLTH	1	0.062
1967	SYMBIOSIS INTERNATIONAL UNIVERSITY	1	0.062
1968	SYMBIOSIS SCHOOL OF BIOLOGICAL SCIENCES SSBS	1	0.062
1969	SYNDAX PHARMACEUT INC	1	0.062
1970	SYNDIVIA SAS	1	0.062
1971	TAICHUNG ARMED FORCE GEN HOSP	1	0.062
1972	TAICHUNG VETERANS GENERAL HOSPITAL	1	0.062
1973	TAIPEI MED UNIV	1	0.062
1974	TAIPEI MEDICAL UNIVERSITY HOSPITAL	1	0.062
1975	TAIWAN ADVENTIST HOSP	1	0.062
1976	TAIWAN NUTRACEUT ASSOC	1	0.062
1977	TAIZHOU PEOPLES HOSP	1	0.062
1978	TAKEDA ONCOLOGY	1	0.062
1979	TAKEDA PHARMACEUTICAL COMPANY LTD	1	0.062
1980	TAMKANG UNIVERSITY	1	0.062
1981	TANGSHAN CENT HOSP	1	0.062
1982	TANGSHAN NORMAL UNIVERSITY	1	0.062
1983	TANGSHAN PEOPLES HOSP	1	0.062
1984	TATA MED CTR	1	0.062
1985	TATUNG UNIVERSITY	1	0.062
1986	TAWAM HOSP	1	0.062
1987	TECHNICAL INSTITUTE OF PHYSICS CHEMISTRY CAS	1	0.062
1988	TECHNICAL UNIVERSITY OF DENMARK	1	0.062
1989	TENCENT	1	0.062
1990	TEXAS A M HEALTH SCIENCE CENTER	1	0.062
1991	TEXAS TECH UNIVERSITY HEALTH SCIENCE CENTER	1	0.062
1992	TEXAS TECH UNIVERSITY HEALTH SCIENCES CENTER AMARILLO	1	0.062
1993	THE MORGRIDGE INSTITUTE FOR RESEARCH INC	1	0.062
1994	THERAPHAGE INC	1	0.062
1995	THERATECHNOLOGIES INC	1	0.062
1996	THEWELL BIOSCI	1	0.062
1997	THIRD HOSP NANCHANG	1	0.062
1998	TIANGONG UNIVERSITY	1	0.062
[truncated: 239 more rows]

## Sheet: Supplementary Table 3
Supplementary Table 3. Countries/regions Details of Group Items by Cluster in VOSviewer
id	Countries/regions	x	y	cluster	weight<Links>	weight<Total link strength>	weight<Documents>	weight<Citations>	weight<Norm. citations>	score<Avg. pub. year>	score<Avg. citations>	score<Avg. norm. citations>
62	switzerland	0.6771	-0.1459	1	13	37	15	666	34.4249	2020.2	44.4	2.295
41	netherlands	0.5493	-0.4689	1	14	61	33	1695	54.3069	2019.28	51.3636	1.6457
5	brazil	0.9015	-0.3625	1	12	25	20	700	31.5158	2020.2	35	1.5758
4	belgium	0.6797	-0.5969	1	13	72	42	1887	62.9176	2019.21	44.9286	1.498
2	australia	0.525	0.1236	1	17	71	45	1758	64.4917	2019.78	39.0667	1.4331
30	italy	-0.3781	-0.3513	3	19	88	105	2839	147.881	2019.84	27.0381	1.4084
18	france	0.4177	-0.6893	1	15	68	57	2000	74.4128	2019.75	35.0877	1.3055
70	usa	-0.048	0.1852	2	22	318	622	18911	727.645	2019.35	30.4035	1.1698
46	peoples r china	-0.1659	0.5775	2	20	110	464	7451	534.408	2020.93	16.0582	1.1517
31	japan	0.1518	0.6937	2	15	58	91	2135	103.035	2020.15	23.4615	1.1322
19	germany	0.1766	-0.1232	1	19	94	69	2072	76.1347	2018.65	30.029	1.1034
60	spain	0.0356	-0.7038	3	12	34	32	894	35.1381	2020.25	27.9375	1.0981
26	iran	-0.8205	-0.6098	3	6	12	20	303	20.2602	2020.6	15.15	1.013
15	england	0.2965	0.2978	4	20	81	55	1504	53.1543	2019.29	27.3455	0.9664
55	singapore	-0.0531	1.0108	2	8	15	15	315	13.8075	2020	21	0.9205
63	taiwan	-0.91	0.5515	2	4	9	40	798	33.3101	2020.05	19.95	0.8328
59	south korea	-0.7992	-0.1806	3	10	25	60	1437	49.7034	2019.67	23.95	0.8284
24	india	1.0368	0.752	4	6	21	39	427	29.2624	2021.08	10.9487	0.7503
6	canada	-0.1675	-0.5797	3	17	59	65	1541	48.1248	2019.08	23.7077	0.7404
61	sweden	-0.2546	-0.1616	5	16	36	23	513	15.9207	2019.39	22.3043	0.6922
14	egypt	-0.332	0.5807	2	11	19	23	139	15.9018	2020.95	6.0435	0.6914
37	mexico	-0.879	-0.5127	3	3	5	18	429	11.8228	2019.72	23.8333	0.6568
44	norway	-0.4539	-0.0172	5	7	12	17	388	10.2441	2019	22.8235	0.6026
21	greece	-0.186	0.7307	2	9	16	15	150	8.6095	2020.33	10	0.574

## Sheet: Supplementary Table 4
Supplementary Table 4. Institutions Details of Group Items by Cluster in VOSviewer
id	Institutions	x	y	cluster	weight<Links>	weight<Total link strength>	weight<Documents>	weight<Citations>	weight<Norm. citations>	score<Avg. pub. year>	score<Avg. citations>	score<Avg. norm. citations>
1	anhui med univ	-0.4656	0.0836	2	22	23	6	57	2.3577	2020.5	9.5	0.393
2	asia univ	-0.4649	0.3373	1	25	28	6	83	7.5433	2020.67	13.8333	1.2572
3	astar	-0.5483	0.1071	2	40	59	9	199	10.0655	2020.22	22.1111	1.1184
4	baylor coll med	-0.5299	0.3203	1	73	128	11	444	52.6799	2020.27	40.3636	4.7891
5	brigham & womens hosp	-0.4971	0.0861	2	59	132	17	911	35.3459	2018.29	53.5882	2.0792
6	brown univ	-0.5608	0.2357	1	7	8	7	39	3.3885	2020.67	5.5714	0.4841
7	cairo univ	-0.5782	0.3864	1	12	18	9	39	4.1727	2020.78	4.3333	0.4636
8	capital med univ	-0.4312	0.0898	2	11	13	9	39	1.8429	2020.78	4.3333	0.2048
9	case western reserve univ	-0.6085	0.3461	1	11	11	10	477	11.0688	2018.2	47.7	1.1069
10	cent south univ	-0.6123	0.0757	5	3	3	6	30	10.431	2021.83	5	1.7385
11	china med univ	-0.5233	0.2943	1	41	59	23	399	19.9108	2020.05	17.3478	0.8657
12	china pharmaceut univ	-0.465	0.1237	2	16	17	6	106	4.6515	2020.2	17.6667	0.7752
13	chinese acad med sci	-0.5895	0.3123	1	15	21	10	151	70.1713	2021.22	15.1	7.0171
14	chinese acad med sci and peking union med coll	-0.6374	0.0764	4	33	55	14	93	9.2058	2021.62	6.6429	0.6576
15	chinese acad sci	-0.5398	0.3269	1	63	127	33	1366	63.7711	2020.4	41.3939	1.9325
16	city hope natl med ctr	-0.4633	0.1175	2	19	21	9	160	6.8851	2020	17.7778	0.765
17	cnr	-0.5378	0.115	2	44	51	10	219	5.9363	2019.9	21.9	0.5936
18	columbia univ	-0.5509	0.0772	2	16	17	9	200	7.8919	2020	22.2222	0.8769
19	cornell univ	-0.5976	0.2816	1	8	9	9	274	9.3133	2019.44	30.4444	1.0348
20	dana farber canc inst	-0.5066	0.0906	2	76	191	18	1194	46.2393	2018.61	66.3333	2.5689
21	duke univ	-0.4676	0.0948	2	25	34	15	230	13.6411	2020.14	15.3333	0.9094
22	emory univ	-0.5449	0.0954	2	51	91	7	189	12.6048	2021.43	27	1.8007
23	fdn irccs ist nazl tumori	-0.4367	0.1028	2	23	25	8	258	8.2748	2020.12	32.25	1.0344
24	florida am univ	-0.5362	0.163	2	15	16	7	83	6.4437	2020	11.8571	0.9205
25	fudan univ	-0.5208	0.3284	1	86	215	45	783	52.1595	2020.72	17.4	1.1591
26	fukushima med univ	-0.7408	0.2561	3	39	732	21	503	26.8077	2020.62	23.9524	1.2766
27	georgetown univ	-0.4549	0.1043	2	28	37	9	333	16.8246	2019.44	37	1.8694
28	german canc res ctr	-0.512	0.3589	1	31	39	9	366	19.4868	2019.33	40.6667	2.1652
29	german univ cairo	-0.6042	0.3649	1	4	11	6	31	8.2643	2022	5.1667	1.3774
30	gifu univ	-0.6791	0.1672	3	29	645	13	377	21.1496	2020.69	29	1.6269
31	goethe univ frankfurt	-0.4979	0.1424	2	33	47	6	364	6.7693	2014.17	60.6667	1.1282
32	guangzhou med univ	-0.4879	0.3822	1	9	10	6	40	5.0872	2021.2	6.6667	0.8479
33	harbin med univ	-0.5437	0.3682	1	19	25	11	47	4.3416	2021.36	4.2727	0.3947
34	harvard med sch	-0.5153	0.0875	2	71	163	29	1061	46.9761	2020.07	36.5862	1.6199
35	harvard stem cell inst	-0.5232	0.0953	2	44	77	9	321	10.1018	2018.44	35.6667	1.1224
36	harvard univ	-0.6089	0.3597	1	15	21	11	570	12.7964	2016.36	51.8182	1.1633
37	huazhong univ sci &#38; technol	-0.5209	0.3133	1	67	109	25	330	33.8733	2021.18	13.2	1.3549
38	inserm	-0.4966	0.3475	1	45	63	11	922	20.4139	2019	83.8182	1.8558
39	inst curie	-0.4774	0.115	2	34	40	12	217	17.6383	2019.67	18.0833	1.4699
40	jilin univ	-0.528	0.3618	1	29	47	7	101	4.7805	2020.86	14.4286	0.6829
41	jinan univ	-0.5838	0.3041	1	24	26	12	102	11.1836	2021.25	8.5	0.932
42	johns hopkins univ	-0.5147	0.3145	1	91	184	32	1513	45.3659	2019.16	47.2812	1.4177
43	kaohsiung med univ	-0.4677	0.3213	1	19	24	7	56	4.7352	2021.14	8	0.6765
44	karolinska inst	-0.538	0.1445	2	25	32	8	262	7.4322	2018.75	32.75	0.929
45	louisiana state univ	-0.4812	0.1517	2	18	21	6	32	2.0051	2021	5.3333	0.3342
46	lund univ	-0.4907	0.1339	2	19	19	7	183	5.671	2017.86	26.1429	0.8101
47	mayo clin	-0.5818	0.2797	1	15	16	8	96	9.1193	2020.62	12	1.1399
48	mcgill univ	-0.4874	0.0793	2	49	95	6	488	12.398	2017.17	81.3333	2.0663
49	med univ south carolina	-0.5015	0.0592	2	30	41	6	148	13.6973	2020.5	24.6667	2.2829
50	mem sloan kettering canc ctr	-0.4949	0.0968	2	68	131	24	1012	38.4293	2019.41	42.1667	1.6012
51	mit	-0.5988	0.3211	1	19	26	8	616	13.5537	2018.25	77	1.6942
52	nanjing med univ	-0.5389	0.2809	1	51	74	17	245	16.2217	2020.88	14.4118	0.9542
53	nanjing univ	-0.5313	0.2691	1	26	35	10	294	9.7086	2019.6	29.4	0.9709
54	natl canc ctr	-0.5157	0.1482	2	28	37	7	246	10.3119	2019.57	35.1429	1.4731
55	natl hlth res inst	-0.4714	0.2957	1	19	26	8	322	10.4769	2019.75	40.25	1.3096
56	natl univ singapore	-0.5585	0.0858	2	26	36	8	135	6.8755	2020	16.875	0.8594
57	natl yang ming univ	-0.5133	0.262	1	16	23	6	182	5.8327	2018.67	30.3333	0.9721
58	nci	-0.4982	0.2961	1	43	64	29	695	23.4748	2019.03	23.9655	0.8095
59	netherlands canc inst	-0.536	0.3053	1	93	212	15	1048	30.2201	2019.86	69.8667	2.0147
60	niigata univ	-0.7036	0.1151	3	35	784	21	430	25.4878	2020.86	20.4762	1.2137
61	northwestern univ	-0.5075	0.0446	2	23	26	9	143	9.3609	2019	15.8889	1.0401
62	nyu	-0.5125	0.298	1	59	97	8	772	21.6936	2019.5	96.5	2.7117
63	ohio state univ	-0.5456	0.1353	2	21	24	9	279	9.3018	2019.56	31	1.0335
64	osaka city univ	-0.5627	0.1381	2	4	4	10	116	3.7435	2020.1	11.6	0.3743
65	oslo univ hosp	-0.5345	0.0888	2	32	45	8	210	5.191	2019.5	26.25	0.6489
66	peking univ	-0.4843	0.3395	1	16	22	10	177	12.3986	2020.4	17.7	1.2399
67	peter maccallum canc ctr	-0.5656	0.3395	1	38	52	11	508	21.4318	2019	46.1818	1.9483
68	princess margaret canc ctr	-0.5137	0.054	2	23	28	6	192	4.4479	2020.17	32	0.7413
69	psl res univ	-0.4912	0.3352	1	47	83	11	848	24.1492	2020.55	77.0909	2.1954
70	qingdao univ	-0.5278	0.4128	1	3	3	6	29	2.0759	2021.33	4.8333	0.346
71	queen mary univ london	-0.5772	0.3256	1	22	34	6	404	18.8682	2018.67	67.3333	3.1447
72	roswell park canc inst	-0.6938	0.2228	3	23	177	6	109	8.4913	2021.33	18.1667	1.4152
73	roswell park comprehens canc ctr	-0.7559	0.091	3	24	470	14	298	16.8248	2020.86	21.2857	1.2018
74	roswell pk canc inst	-0.8391	0.2108	3	21	74	6	354	5.8622	2016.83	59	0.977
75	roswell pk comprehens canc ctr	-0.8115	0.1061	3	29	286	11	246	10.444	2020.64	22.3636	0.9495
76	rutgers new jersey med sch	-0.4879	0.2633	1	15	17	6	123	3.3583	2019.33	20.5	0.5597
77	rutgers state univ	-0.5193	0.3399	1	20	21	9	250	6.9398	2019.33	27.7778	0.7711
78	seoul natl univ	-0.5337	0.0659	2	29	37	14	369	12.8932	2019.64	26.3571	0.9209
79	shandong univ	-0.54	0.2559	1	24	32	13	254	14.4527	2020.58	19.5385	1.1117
80	shanghai jiao tong univ	-0.5596	0.3541	1	42	56	23	709	29.022	2020.32	30.8261	1.2618
81	shanxi med univ	-0.5255	0.386	1	20	22	8	139	4.3054	2020.5	17.375	0.5382
82	shenyang pharmaceut univ	-0.5796	0.3642	1	16	22	11	122	8.7993	2021.55	11.0909	0.7999
83	shenzhen univ	-0.5502	0.2629	1	15	15	6	60	3.0846	2020.67	10	0.5141
84	sichuan univ	-0.512	0.3465	1	59	103	26	333	71.6648	2020.79	12.8077	2.7563
85	singapore gen hosp	-0.5275	0.1239	2	41	62	7	202	7.7091	2019.71	28.8571	1.1013
86	soochow univ	-0.4593	0.2853	1	10	12	11	180	17.576	2020.7	16.3636	1.5978
87	southern med univ	-0.4731	0.3065	1	27	34	10	77	6.6965	2020.86	7.7	0.6696
88	stanford univ	-0.5053	0.1051	2	64	122	21	854	26.2792	2020.24	40.6667	1.2514
89	sun yat sen univ	-0.5008	0.3155	1	75	160	33	819	49.4872	2020.74	24.8182	1.4996
90	suny buffalo	-0.763	0.1749	3	46	751	21	525	27.048	2020.67	25	1.288
91	tabriz univ med sci	-0.5704	0.2695	1	14	15	8	110	7.5081	2021	13.75	0.9385
92	taipei med univ	-0.4907	0.3566	1	18	24	10	156	9.5829	2020.8	15.6	0.9583
93	thomas jefferson univ	-0.4768	0.0407	2	10	15	13	925	13.5699	2015.46	71.1538	1.0438
94	tianjin med univ	-0.5648	0.2509	1	8	9	6	128	8.8069	2020.83	21.3333	1.4678
95	tianjin med univ canc inst and hosp	-0.5912	0.2923	1	17	17	7	85	5.2585	2020.57	12.1429	0.7512
96	tokyo med univ	-0.7981	0.2513	3	36	786	22	457	27.8561	2020.86	20.7727	1.2662
97	tongji univ	-0.5632	0.3899	1	18	20	8	123	13.0228	2021.25	15.375	1.6278
98	tsinghua univ	-0.4557	0.301	1	11	13	7	104	8.693	2021	14.8571	1.2419
99	univ alabama birmingham	-0.4822	0.3647	1	26	30	11	46	4.8795	2021.36	4.1818	0.4436
100	univ alberta	-0.5043	0.1859	2	2	3	8	139	3.6564	2018.75	17.375	0.457
101	univ british columbia	-0.4542	0.0676	2	16	20	8	118	5.4774	2019.88	14.75	0.6847
102	univ calif los angeles	-0.5466	0.3528	1	42	56	7	117	5.5173	2020	16.7143	0.7882
103	univ calif san diego	-0.4578	0.3125	1	9	9	7	73	4.0157	2018.83	10.4286	0.5737
104	univ calif san francisco	-0.4965	0.293	1	42	62	14	565	22.057	2018.93	40.3571	1.5755
105	univ chicago	-0.5693	0.3205	1	34	45	9	204	14.3751	2020.33	22.6667	1.5972
106	univ chinese acad sci	-0.5613	0.3177	1	30	46	17	843	34.3484	2020.07	49.5882	2.0205
107	univ colorado	-0.5496	0.2958	1	35	48	13	591	20.56	2019.85	45.4615	1.5815
108	univ copenhagen	-0.5103	0.1393	2	47	65	7	389	9.2373	2018.29	55.5714	1.3196
109	univ florence	-0.5712	0.1264	2	7	11	7	90	4.1	2021	12.8571	0.5857
110	univ ghent	-0.5328	0.0491	2	24	30	6	151	3.8887	2018	25.1667	0.6481
111	univ hlth network	-0.4734	0.0633	2	21	30	6	90	3.1258	2021	15	0.521
112	univ illinois	-0.599	0.3758	1	10	10	6	154	5.1756	2019.5	25.6667	0.8626
113	univ libre bruxelles	-0.5023	0.0827	2	64	121	6	524	13.0196	2018.67	87.3333	2.1699
114	univ melbourne	-0.5526	0.3282	1	54	72	11	552	22.1297	2018.36	50.1818	2.0118
115	univ michigan	-0.4873	0.0569	2	32	41	17	442	8.8657	2019.06	26	0.5215
116	univ milan	-0.4805	0.0948	2	51	77	13	123	16.3046	2021.15	9.4615	1.2542
117	univ n carolina	-0.524	0.3411	1	45	72	23	463	22.7226	2020.04	20.1304	0.9879
118	univ nacl autonoma mexico	-0.5487	0.2413	1	14	15	9	103	3.7729	2020.22	11.4444	0.4192
119	univ north carolina chapel hill	-0.5599	0.3629	1	26	30	7	477	10.9937	2020.33	68.1429	1.5705
120	univ nottingham	-0.486	0.3695	1	12	20	6	75	2.4842	2019.83	12.5	0.414
121	univ oslo	-0.5588	0.1083	2	18	22	7	133	2.9006	2018.43	19	0.4144
122	univ palermo	-0.4252	0.1201	2	3	3	6	77	3.5036	2019.83	12.8333	0.5839
123	univ patras	-0.5155	0.3844	1	13	15	7	86	4.5582	2020.57	12.2857	0.6512
124	univ penn	-0.5045	0.328	1	45	72	14	439	12.1661	2018.5	31.3571	0.869
125	univ pittsburgh	-0.4912	0.1154	2	45	86	15	501	31.9544	2019.87	33.4	2.1303
126	univ queensland	-0.5028	0.2797	1	30	37	6	185	9.7421	2020.83	30.8333	1.6237
127	univ southern calif	-0.4915	0.2631	1	19	22	7	77	4.8086	2020.43	11	0.6869
128	univ sydney	-0.5482	0.2983	1	49	68	6	157	7.1148	2020.5	26.1667	1.1858
129	univ texas austin	-0.4908	0.3855	1	10	11	8	204	7.9917	2020.12	25.5	0.999
130	univ texas md anderson canc ctr	-0.5541	0.311	1	57	84	26	719	31.3359	2018.38	27.6538	1.2052
131	univ toronto	-0.4939	0.0721	2	58	105	13	381	9.7216	2020.33	29.3077	0.7478
132	univ turin	-0.5224	0.1258	2	27	36	8	212	9.1932	2020.88	26.5	1.1491
133	vanderbilt univ	-0.5913	0.3502	1	9	10	11	182	15.3643	2019.18	16.5455	1.3968
134	washington univ	-0.5318	0.0768	2	35	47	10	267	10.9076	2019.1	26.7	1.0908
135	wayne state univ	-0.5211	0.2366	1	6	8	6	174	6.2599	2017.83	29	1.0433
136	weill cornell med	-0.6043	0.3137	1	20	27	11	280	15.6004	2020.18	25.4545	1.4182
137	weill cornell med coll	-0.537	0.0683	2	20	22	7	249	6.9978	2018.83	35.5714	0.9997
138	wuhan univ	-0.5116	0.2818	1	18	19	9	224	21.1335	2020.62	24.8889	2.3482
139	xi an jiao tong univ	-0.5415	0.3735	1	50	73	13	69	8.9784	2021.77	5.3077	0.6906
140	yale sch med	-0.4833	0.1326	2	23	37	6	196	4.7543	2019.5	32.6667	0.7924
141	yale univ	-0.5231	0.104	2	40	68	10	483	13.24	2019.2	48.3	1.324
142	yokohama city univ	-0.8443	0.1534	3	35	784	21	430	25.4878	2020.86	20.4762	1.2137
143	yonsei univ	-0.5252	0.0655	2	33	44	9	342	11.3197	2018.22	38	1.2577
144	zhejiang univ	-0.5055	0.13	2	52	76	17	307	24.6949	2021.18	18.0588	1.4526
145	zhengzhou univ	-0.5475	0.3419	1	35	45	7	83	8.9689	2021.57	11.8571	1.2813

## Sheet: Supplementary Table 5
Supplementary Table 5. Journals with Published Articles
Rank	Journal	Documents	% of 1,604
1	CANCERS	97	6.047
2	FRONTIERS IN ONCOLOGY	64	3.99
3	INTERNATIONAL JOURNAL OF MOLECULAR SCIENCES	44	2.743
4	BREAST CANCER RESEARCH	37	2.307
5	FRONTIERS IN IMMUNOLOGY	31	1.933
6	SCIENTIFIC REPORTS	29	1.808
7	BREAST CANCER RESEARCH AND TREATMENT	28	1.746
8	JOURNAL FOR IMMUNOTHERAPY OF CANCER	27	1.683
9	CANCER RESEARCH	24	1.496
10	ONCOTARGET	24	1.496
11	PLOS ONE	23	1.434
12	BMC CANCER	20	1.247
13	AMERICAN JOURNAL OF CANCER RESEARCH	19	1.185
14	CELLS	19	1.185
15	CLINICAL CANCER RESEARCH	19	1.185
16	BIOMATERIALS	17	1.06
17	JOURNAL OF CONTROLLED RELEASE	17	1.06
18	NATURE COMMUNICATIONS	16	0.998
19	ONCOGENE	16	0.998
20	ONCOIMMUNOLOGY	16	0.998
21	ACS NANO	15	0.935
22	FRONTIERS IN CELL AND DEVELOPMENTAL BIOLOGY	15	0.935
23	JOURNAL OF NANOBIOTECHNOLOGY	13	0.81
24	THERANOSTICS	13	0.81
25	CANCER LETTERS	12	0.748
26	FRONTIERS IN GENETICS	11	0.686
27	MOLECULAR ONCOLOGY	11	0.686
28	PROCEEDINGS OF THE NATIONAL ACADEMY OF SCIENCES OF THE UNITED STATES OF AMERICA	11	0.686
29	BIOMEDICINES	10	0.623
30	CANCER MEDICINE	10	0.623
31	ACS APPLIED MATERIALS INTERFACES	9	0.561
32	ADVANCED HEALTHCARE MATERIALS	9	0.561
33	ANTICANCER RESEARCH	9	0.561
34	CANCER SCIENCE	9	0.561
35	JOURNAL OF EXPERIMENTAL CLINICAL CANCER RESEARCH	9	0.561
36	NPJ BREAST CANCER	9	0.561
37	ADVANCED SCIENCE	8	0.499
38	BRITISH JOURNAL OF CANCER	8	0.499
39	CELL DEATH DISEASE	8	0.499
40	JOURNAL OF TRANSLATIONAL MEDICINE	8	0.499
41	MODERN PATHOLOGY	8	0.499
42	MOLECULAR CANCER THERAPEUTICS	8	0.499
43	ONCOLOGY LETTERS	8	0.499
44	ONCOTARGETS AND THERAPY	8	0.499
45	PHARMACEUTICS	8	0.499
46	BIOMATERIALS SCIENCE	7	0.436
47	BREAST CANCER	7	0.436
48	CANCER IMMUNOLOGY IMMUNOTHERAPY	7	0.436
49	INTERNATIONAL JOURNAL OF PHARMACEUTICS	7	0.436
50	MOLECULAR PHARMACEUTICS	7	0.436
51	ACTA PHARMACEUTICA SINICA B	6	0.374
52	BIOMEDICINE PHARMACOTHERAPY	6	0.374
53	BREAST	6	0.374
54	ESMO OPEN	6	0.374
55	INTERNATIONAL IMMUNOPHARMACOLOGY	6	0.374
56	INTERNATIONAL JOURNAL OF CANCER	6	0.374
57	JNCI JOURNAL OF THE NATIONAL CANCER INSTITUTE	6	0.374
58	JOURNAL OF CLINICAL INVESTIGATION	6	0.374
59	MOLECULAR CANCER RESEARCH	6	0.374
60	SCIENCE ADVANCES	6	0.374
61	VIRCHOWS ARCHIV	6	0.374
62	ACTA BIOMATERIALIA	5	0.312
63	ADVANCED FUNCTIONAL MATERIALS	5	0.312
64	ANTI CANCER AGENTS IN MEDICINAL CHEMISTRY	5	0.312
65	BIOCHEMICAL AND BIOPHYSICAL RESEARCH COMMUNICATIONS	5	0.312
66	CANCER BIOLOGY THERAPY	5	0.312
67	CLINICAL BREAST CANCER	5	0.312
68	CLINICAL EXPERIMENTAL METASTASIS	5	0.312
69	FRONTIERS IN MOLECULAR BIOSCIENCES	5	0.312
70	FRONTIERS IN PHARMACOLOGY	5	0.312
71	HISTOPATHOLOGY	5	0.312
72	INTERNATIONAL JOURNAL OF NANOMEDICINE	5	0.312
73	INTERNATIONAL JOURNAL OF ONCOLOGY	5	0.312
74	LIFE SCIENCES	5	0.312
75	NANOSCALE	5	0.312
76	ACTA PHARMACOLOGICA SINICA	4	0.249
77	ADVANCED MATERIALS	4	0.249
78	AGING US	4	0.249
79	AMERICAN JOURNAL OF PATHOLOGY	4	0.249
80	BREAST CANCER TARGETS AND THERAPY	4	0.249
81	CANCER DISCOVERY	4	0.249
82	CANCER EPIDEMIOLOGY BIOMARKERS PREVENTION	4	0.249
83	CANCER MANAGEMENT AND RESEARCH	4	0.249
84	CELL REPORTS	4	0.249
85	CELLULAR AND MOLECULAR BIOENGINEERING	4	0.249
86	CHEMICAL ENGINEERING JOURNAL	4	0.249
87	EUROPEAN JOURNAL OF CANCER	4	0.249
88	EXPERT OPINION ON THERAPEUTIC TARGETS	4	0.249
89	HUMAN PATHOLOGY	4	0.249
90	ISCIENCE	4	0.249
91	JCI INSIGHT	4	0.249
92	JOURNAL OF CANCER	4	0.249
93	JOURNAL OF CANCER RESEARCH AND CLINICAL ONCOLOGY	4	0.249
94	JOURNAL OF CELLULAR PHYSIOLOGY	4	0.249
95	JOURNAL OF MAMMARY GLAND BIOLOGY AND NEOPLASIA	4	0.249
96	MEDICAL ONCOLOGY	4	0.249
97	MOLECULAR CANCER	4	0.249
98	NATURE CANCER	4	0.249
99	ONCOLOGY REPORTS	4	0.249
100	PHARMACEUTICALS	4	0.249
101	SEMINARS IN CANCER BIOLOGY	4	0.249
102	SMALL	4	0.249
103	TRANSLATIONAL ONCOLOGY	4	0.249
104	ANNALS OF SURGICAL ONCOLOGY	3	0.187
105	BIOACTIVE MATERIALS	3	0.187
106	BIOCHEMICAL PHARMACOLOGY	3	0.187
107	BIOMACROMOLECULES	3	0.187
108	CELL	3	0.187
109	CELL CYCLE	3	0.187
110	CUREUS JOURNAL OF MEDICAL SCIENCE	3	0.187
111	EUROPEAN JOURNAL OF MEDICINAL CHEMISTRY	3	0.187
112	EXPERT OPINION ON INVESTIGATIONAL DRUGS	3	0.187
113	FRONTIERS IN MEDICINE	3	0.187
114	INTERNATIONAL JOURNAL OF RADIATION BIOLOGY	3	0.187
115	INTERNATIONAL JOURNAL OF RADIATION ONCOLOGY BIOLOGY PHYSICS	3	0.187
116	JOURNAL OF CELL COMMUNICATION AND SIGNALING	3	0.187
117	JOURNAL OF CLINICAL MEDICINE	3	0.187
118	JOURNAL OF CLINICAL PATHOLOGY	3	0.187
119	JOURNAL OF MATERIALS CHEMISTRY B	3	0.187
120	JOURNAL OF MEDICINAL CHEMISTRY	3	0.187
121	JOURNAL OF PERSONALIZED MEDICINE	3	0.187
122	MEDIATORS OF INFLAMMATION	3	0.187
123	MOLECULAR AND CELLULAR BIOCHEMISTRY	3	0.187
124	MOLECULAR THERAPY NUCLEIC ACIDS	3	0.187
125	MOLECULAR THERAPY ONCOLYTICS	3	0.187
126	NANO TODAY	3	0.187
127	NANOMEDICINE	3	0.187
128	NANOMEDICINE NANOTECHNOLOGY BIOLOGY AND MEDICINE	3	0.187
129	NEOPLASIA	3	0.187
130	ONCOLOGIST	3	0.187
131	OXIDATIVE MEDICINE AND CELLULAR LONGEVITY	3	0.187
132	PATHOBIOLOGY	3	0.187
133	PATHOLOGY RESEARCH AND PRACTICE	3	0.187
134	THERAPEUTIC ADVANCES IN MEDICAL ONCOLOGY	3	0.187
135	TUMOR BIOLOGY	3	0.187
136	ACS APPLIED BIO MATERIALS	2	0.125
137	ACS BIOMATERIALS SCIENCE ENGINEERING	2	0.125
138	ADVANCED THERAPEUTICS	2	0.125
139	ADVANCES IN EXPERIMENTAL MEDICINE AND BIOLOGY	2	0.125
140	ANNALS OF DIAGNOSTIC PATHOLOGY	2	0.125
141	ANNALS OF MEDICINE	2	0.125
142	ANNALS OF ONCOLOGY	2	0.125
143	APOPTOSIS	2	0.125
144	ARCHIVES OF GYNECOLOGY AND OBSTETRICS	2	0.125
145	ARTIFICIAL CELLS NANOMEDICINE AND BIOTECHNOLOGY	2	0.125
146	ASIAN JOURNAL OF PHARMACEUTICAL SCIENCES	2	0.125
147	BIOCHIMICA ET BIOPHYSICA ACTA MOLECULAR CELL RESEARCH	2	0.125
148	BIOENGINEERING BASEL	2	0.125
149	BIOENGINEERING TRANSLATIONAL MEDICINE	2	0.125
150	BIOMOLECULES	2	0.125
151	BREAST CANCER MANAGEMENT	2	0.125
152	BREAST JOURNAL	2	0.125
153	CANCER	2	0.125
154	CANCER AND METASTASIS REVIEWS	2	0.125
155	CANCER DRUG RESISTANCE	2	0.125
156	CANCER GENE THERAPY	2	0.125
157	CANCER TREATMENT REVIEWS	2	0.125
158	CARCINOGENESIS	2	0.125
159	CELL COMMUNICATION AND SIGNALING	2	0.125
160	CELL DEATH DISCOVERY	2	0.125
161	CHINESE MEDICAL JOURNAL	2	0.125
162	CLINICAL TRANSLATIONAL ONCOLOGY	2	0.125
163	COLLOIDS AND SURFACES B BIOINTERFACES	2	0.125
164	COMMUNICATIONS BIOLOGY	2	0.125
165	CURRENT CANCER DRUG TARGETS	2	0.125
166	CURRENT TREATMENT OPTIONS IN ONCOLOGY	2	0.125
167	DIAGNOSTICS	2	0.125
168	EMBO JOURNAL	2	0.125
169	EUROPEAN JOURNAL OF NUCLEAR MEDICINE AND MOLECULAR IMAGING	2	0.125
170	EUROPEAN JOURNAL OF RADIOLOGY	2	0.125
171	EXPERT REVIEW OF ANTICANCER THERAPY	2	0.125
172	FEBS JOURNAL	2	0.125
173	FRONTIERS IN BIOENGINEERING AND BIOTECHNOLOGY	2	0.125
174	FRONTIERS IN PHYSIOLOGY	2	0.125
175	GENE	2	0.125
176	GLAND SURGERY	2	0.125
177	HELIYON	2	0.125
178	IN VIVO	2	0.125
179	INTERNATIONAL JOURNAL OF BIOLOGICAL SCIENCES	2	0.125
180	INTERNATIONAL JOURNAL OF SURGERY	2	0.125
181	JOURNAL OF BIOLOGICAL CHEMISTRY	2	0.125
182	JOURNAL OF DRUG DELIVERY SCIENCE AND TECHNOLOGY	2	0.125
183	JOURNAL OF ETHNOPHARMACOLOGY	2	0.125
184	JOURNAL OF HISTOCHEMISTRY CYTOCHEMISTRY	2	0.125
185	JOURNAL OF IMMUNOLOGY	2	0.125
186	JOURNAL OF IMMUNOLOGY RESEARCH	2	0.125
187	JOURNAL OF MOLECULAR MEDICINE JMM	2	0.125
188	JOURNAL OF NEURO ONCOLOGY	2	0.125
189	JOURNAL OF PATHOLOGY	2	0.125
190	JOURNAL OF PATHOLOGY CLINICAL RESEARCH	2	0.125
191	LAB ON A CHIP	2	0.125
192	LIFE BASEL	2	0.125
193	MATERIALS TODAY ADVANCES	2	0.125
194	MOLECULES	2	0.125
195	NANO RESEARCH	2	0.125
196	NANOSCALE HORIZONS	2	0.125
197	NATURE CELL BIOLOGY	2	0.125
198	NATURE MEDICINE	2	0.125
199	NEOPLASMA	2	0.125
200	NPJ PRECISION ONCOLOGY	2	0.125
201	NUTRIENTS	2	0.125
202	PATHOLOGY ONCOLOGY RESEARCH	2	0.125
203	PEERJ	2	0.125
204	PHARMACOLOGICAL RESEARCH	2	0.125
205	PHARMACOLOGY THERAPEUTICS	2	0.125
206	PHYTOTHERAPY RESEARCH	2	0.125
207	PLOS COMPUTATIONAL BIOLOGY	2	0.125
208	SEMINARS IN ONCOLOGY	2	0.125
209	STEM CELLS	2	0.125
210	TRANSLATIONAL CANCER RESEARCH	2	0.125
211	ACS APPLIED NANO MATERIALS	1	0.062
212	ACS APPLIED POLYMER MATERIALS	1	0.062
213	ACS OMEGA	1	0.062
214	ACS SENSORS	1	0.062
215	ACTA BIOCHIMICA ET BIOPHYSICA SINICA	1	0.062
216	ACTA NEUROPATHOLOGICA COMMUNICATIONS	1	0.062
217	ACTA ONCOLOGICA	1	0.062
218	ADIPOCYTE	1	0.062
219	ADVANCED BIOLOGY	1	0.062
220	ADVANCED BIOSYSTEMS	1	0.062
221	ADVANCES IN THERAPY	1	0.062
222	AMERICAN JOURNAL OF CLINICAL AND EXPERIMENTAL UROLOGY	1	0.062
223	AMERICAN JOURNAL OF CLINICAL ONCOLOGY CANCER CLINICAL TRIALS	1	0.062
224	AMERICAN JOURNAL OF SURGICAL PATHOLOGY	1	0.062
225	AMERICAN JOURNAL OF TRANSLATIONAL RESEARCH	1	0.062
226	ANALYST	1	0.062
227	ANALYTICAL AND QUANTITATIVE CYTOPATHOLOGY AND HISTOPATHOLOGY	1	0.062
228	ANNALS OF MEDICINE AND SURGERY	1	0.062
229	ANNUAL REVIEW OF PATHOLOGY MECHANISMS OF DISEASE	1	0.062
230	ANTIOXIDANTS	1	0.062
231	APMIS	1	0.062
232	APPLIED IMMUNOHISTOCHEMISTRY MOLECULAR MORPHOLOGY	1	0.062
233	ARCHIVES OF PHARMACAL RESEARCH	1	0.062
234	BIOCELL	1	0.062
235	BIOCHEMICAL JOURNAL	1	0.062
236	BIOCHIMICA ET BIOPHYSICA ACTA MOLECULAR BASIS OF DISEASE	1	0.062
237	BIOCHIMICA ET BIOPHYSICA ACTA REVIEWS ON CANCER	1	0.062
238	BIOFABRICATION	1	0.062
239	BIOINFORMATICS	1	0.062
240	BIOINTERPHASES	1	0.062
241	BIOLOGICAL CHEMISTRY	1	0.062
242	BIOLOGICAL PHARMACEUTICAL BULLETIN	1	0.062
243	BIOLOGY BASEL	1	0.062
244	BIOMARKER RESEARCH	1	0.062
245	BIOMATERIALS RESEARCH	1	0.062
246	BIOMED RESEARCH INTERNATIONAL	1	0.062
247	BIOMEDICAL MATERIALS	1	0.062
248	BIOMEDICAL PAPERS OLOMOUC	1	0.062
249	BIOSCIENCE REPORTS	1	0.062
250	BIOTECHNIC HISTOCHEMISTRY	1	0.062
251	BIOTECHNOLOGY AND BIOENGINEERING	1	0.062
252	BMC BIOLOGY	1	0.062
253	BMC MEDICAL GENOMICS	1	0.062
254	BMC MEDICINE	1	0.062
255	BMC RESEARCH NOTES	1	0.062
256	BMC WOMENS HEALTH	1	0.062
257	BOSNIAN JOURNAL OF BASIC MEDICAL SCIENCES	1	0.062
258	BRAIN BEHAVIOR AND IMMUNITY	1	0.062
259	BREAST CANCER BASIC AND CLINICAL RESEARCH	1	0.062
260	BRIEFINGS IN FUNCTIONAL GENOMICS	1	0.062
261	BRITISH JOURNAL OF ANAESTHESIA	1	0.062
262	CANCER BIOMARKERS	1	0.062
263	CANCER BIOTHERAPY AND RADIOPHARMACEUTICALS	1	0.062
264	CANCER CELL	1	0.062
265	CANCER CHEMOTHERAPY AND PHARMACOLOGY	1	0.062
266	CANCER COMMUNICATIONS	1	0.062
267	CANCER IMAGING	1	0.062
268	CANCER IMMUNOLOGY RESEARCH	1	0.062
269	CANCER INVESTIGATION	1	0.062
270	CANCER JOURNAL	1	0.062
271	CANCER MICROENVIRONMENT	1	0.062
272	CANCER NANOTECHNOLOGY	1	0.062
273	CANCER REPORTS	1	0.062
274	CARBOHYDRATE POLYMERS	1	0.062
275	CASE REPORTS IN ONCOLOGY	1	0.062
276	CELL CALCIUM	1	0.062
277	CELL METABOLISM	1	0.062
278	CELL RESEARCH	1	0.062
279	CELLULAR IMMUNOLOGY	1	0.062
280	CELLULAR ONCOLOGY	1	0.062
281	CHEMICAL SCIENCE	1	0.062
282	CHEMICO BIOLOGICAL INTERACTIONS	1	0.062
283	CHEMISTRY OF MATERIALS	1	0.062
284	CHINESE CLINICAL ONCOLOGY	1	0.062
285	CHINESE JOURNAL OF CANCER RESEARCH	1	0.062
286	CLINICAL AND TRANSLATIONAL MEDICINE	1	0.062
287	CLINICAL IMMUNOLOGY	1	0.062
288	CLINICAL PHYSIOLOGY AND FUNCTIONAL IMAGING	1	0.062
289	CLINICAL TRANSLATIONAL IMMUNOLOGY	1	0.062
290	CRITICAL REVIEWS IN EUKARYOTIC GENE EXPRESSION	1	0.062
291	CRITICAL REVIEWS IN ONCOLOGY HEMATOLOGY	1	0.062
292	CRITICAL REVIEWS IN THERAPEUTIC DRUG CARRIER SYSTEMS	1	0.062
293	CURRENT BREAST CANCER REPORTS	1	0.062
294	CURRENT MOLECULAR MEDICINE	1	0.062
295	CYPRUS JOURNAL OF MEDICAL SCIENCES	1	0.062
296	CYTOKINE	1	0.062
297	CYTOMETRY PART A	1	0.062
298	DNA AND CELL BIOLOGY	1	0.062
299	DRUG DEVELOPMENT AND INDUSTRIAL PHARMACY	1	0.062
300	DRUG DISCOVERY TODAY	1	0.062
301	DRUG RESISTANCE UPDATES	1	0.062
302	ELECTRONIC JOURNAL OF BIOTECHNOLOGY	1	0.062
303	ELIFE	1	0.062
304	ENDOCRINE RELATED CANCER	1	0.062
305	EPIGENETICS	1	0.062
306	ESSAYS IN BIOCHEMISTRY	1	0.062
307	EUROPEAN JOURNAL OF BREAST HEALTH	1	0.062
308	EUROPEAN JOURNAL OF HUMAN GENETICS	1	0.062
309	EUROPEAN JOURNAL OF PHARMACEUTICAL SCIENCES	1	0.062
310	EUROPEAN JOURNAL OF PHARMACOLOGY	1	0.062
311	EUROPEAN REVIEW FOR MEDICAL AND PHARMACOLOGICAL SCIENCES	1	0.062
312	EXPERIMENTAL AND MOLECULAR PATHOLOGY	1	0.062
313	EXPERIMENTAL BIOLOGY AND MEDICINE	1	0.062
314	EXPERT OPINION ON EMERGING DRUGS	1	0.062
315	EXPERT OPINION ON PHARMACOTHERAPY	1	0.062
316	EXPLORING NUCLEAR RECEPTORS	1	0.062
317	FASEB JOURNAL	1	0.062
318	FREE RADICAL BIOLOGY AND MEDICINE	1	0.062
319	FRONTIERS IN CHEMISTRY	1	0.062
320	FRONTIERS IN ENDOCRINOLOGY	1	0.062
321	FRONTIERS IN PUBLIC HEALTH	1	0.062
322	FUNCTIONAL INTEGRATIVE GENOMICS	1	0.062
323	FUTURE ONCOLOGY	1	0.062
324	GENES	1	0.062
325	GENOME MEDICINE	1	0.062
326	GEROSCIENCE	1	0.062
327	HISTOLOGY AND HISTOPATHOLOGY	1	0.062
328	HORMONES CANCER	1	0.062
329	HUMAN GENE THERAPY	1	0.062
330	IEEE OPEN JOURNAL OF ENGINEERING IN MEDICINE AND BIOLOGY	1	0.062
331	IEEE TRANSACTIONS ON MAGNETICS	1	0.062
332	IMMUNITY INFLAMMATION AND DISEASE	1	0.062
333	INFECTIOUS AGENTS AND CANCER	1	0.062
334	INORGANIC CHEMISTRY FRONTIERS	1	0.062
335	INTEGRATIVE BIOLOGY	1	0.062
336	INTERNATIONAL JOURNAL OF BIOCHEMISTRY CELL BIOLOGY	1	0.062
337	INTERNATIONAL JOURNAL OF BREAST CANCER	1	0.062
338	INTERNATIONAL JOURNAL OF ENVIRONMENTAL RESEARCH AND PUBLIC HEALTH	1	0.062
339	INTERNATIONAL JOURNAL OF GENERAL MEDICINE	1	0.062
340	INTERNATIONAL JOURNAL OF MEDICAL SCIENCES	1	0.062
341	INVESTIGATIONAL NEW DRUGS	1	0.062
342	IRANIAN JOURNAL OF ALLERGY ASTHMA AND IMMUNOLOGY	1	0.062
343	JAMA ONCOLOGY	1	0.062
344	JCO PRECISION ONCOLOGY	1	0.062
345	JOURNAL OF BIOCHEMICAL AND MOLECULAR TOXICOLOGY	1	0.062
346	JOURNAL OF BIOLOGICAL REGULATORS AND HOMEOSTATIC AGENTS	1	0.062
347	JOURNAL OF BIOMATERIALS APPLICATIONS	1	0.062
348	JOURNAL OF BIOMEDICAL MATERIALS RESEARCH PART A	1	0.062
349	JOURNAL OF BIOMEDICAL OPTICS	1	0.062
350	JOURNAL OF BIOMEDICAL SCIENCE	1	0.062
351	JOURNAL OF BIOPHOTONICS	1	0.062
352	JOURNAL OF BREAST CANCER	1	0.062
353	JOURNAL OF BUON	1	0.062
354	JOURNAL OF CANCER METASTASIS AND TREATMENT	1	0.062
355	JOURNAL OF CANCER RESEARCH AND THERAPEUTICS	1	0.062
356	JOURNAL OF CELLULAR AND MOLECULAR MEDICINE	1	0.062
357	JOURNAL OF CELLULAR BIOCHEMISTRY	1	0.062
358	JOURNAL OF CHEMICAL NEUROANATOMY	1	0.062
359	JOURNAL OF COMPUTATIONAL BIOLOGY	1	0.062
360	JOURNAL OF EXPERIMENTAL MEDICINE	1	0.062
361	JOURNAL OF EXTRACELLULAR VESICLES	1	0.062
362	JOURNAL OF FUNCTIONAL FOODS	1	0.062
363	JOURNAL OF HEMATOLOGY ONCOLOGY	1	0.062
364	JOURNAL OF IMMUNOTHERAPY	1	0.062
365	JOURNAL OF INDUSTRIAL AND ENGINEERING CHEMISTRY	1	0.062
366	JOURNAL OF MOLECULAR CELL BIOLOGY	1	0.062
367	JOURNAL OF MOLECULAR STRUCTURE	1	0.062
368	JOURNAL OF NATURAL PRODUCTS	1	0.062
369	JOURNAL OF PATHOLOGY AND TRANSLATIONAL MEDICINE	1	0.062
370	JOURNAL OF PHARMACEUTICAL RESEARCH INTERNATIONAL	1	0.062
371	JOURNAL OF PHOTOCHEMISTRY AND PHOTOBIOLOGY B BIOLOGY	1	0.062
372	JOURNAL OF STEROID BIOCHEMISTRY AND MOLECULAR BIOLOGY	1	0.062
373	JOURNAL OF THE EGYPTIAN NATIONAL CANCER INSTITUTE	1	0.062
374	JOURNAL OF THE ROYAL SOCIETY INTERFACE	1	0.062
375	JOURNAL OF THEORETICAL BIOLOGY	1	0.062
376	JOURNAL OF TISSUE ENGINEERING AND REGENERATIVE MEDICINE	1	0.062
377	JOVE JOURNAL OF VISUALIZED EXPERIMENTS	1	0.062
378	LABORATORY INVESTIGATION	1	0.062
379	MABS	1	0.062
380	MAGNETIC RESONANCE IN MEDICINE	1	0.062
381	MARINE DRUGS	1	0.062
382	MATERIALS EXPRESS	1	0.062
383	MATHEMATICAL BIOSCIENCES AND ENGINEERING	1	0.062
384	MATRIX BIOLOGY	1	0.062
385	MEDICAL HYPOTHESES	1	0.062
386	MEDICAL MOLECULAR MORPHOLOGY	1	0.062
387	MEDICAL SCIENCE MONITOR	1	0.062
388	MEDICINAL RESEARCH REVIEWS	1	0.062
389	MEDICINE	1	0.062
390	MEMBRANES	1	0.062
391	MINI REVIEWS IN MEDICINAL CHEMISTRY	1	0.062
392	MOLECULAR CARCINOGENESIS	1	0.062
393	MOLECULAR CELLULAR PROTEOMICS	1	0.062
394	MOLECULAR IMAGING	1	0.062
395	MOLECULAR IMAGING AND BIOLOGY	1	0.062
396	MOLECULAR IMMUNOLOGY	1	0.062
397	MOLECULAR MEDICINE REPORTS	1	0.062
398	MOLECULAR SYSTEMS BIOLOGY	1	0.062
399	MOLECULAR THERAPY	1	0.062
400	MUTATION RESEARCH REVIEWS IN MUTATION RESEARCH	1	0.062
401	NANO LETTERS	1	0.062
402	NANOPHOTONICS	1	0.062
403	NANOTECHNOLOGY	1	0.062
404	NAR CANCER	1	0.062
405	NATURE BIOMEDICAL ENGINEERING	1	0.062
406	NATURE BIOTECHNOLOGY	1	0.062
407	NATURE MATERIALS	1	0.062
408	NATURE REVIEWS CLINICAL ONCOLOGY	1	0.062
409	NEW JOURNAL OF CHEMISTRY	1	0.062
410	NEW JOURNAL OF PHYSICS	1	0.062
411	NON CODING RNA	1	0.062
412	NOTCH SIGNALING IN EMBRYOLOGY AND CANCER NOTCH SIGNALING IN CANCER	1	0.062
413	NPJ SYSTEMS BIOLOGY AND APPLICATIONS	1	0.062
414	NUCLEAR MEDICINE AND BIOLOGY	1	0.062
415	NUTRITION AND CANCER AN INTERNATIONAL JOURNAL	1	0.062
416	ONCOLOGY NEW YORK	1	0.062
417	ONCOLOGY RESEARCH AND TREATMENT	1	0.062
418	PARASITES VECTORS	1	0.062
419	PATHOLOGY	1	0.062
420	PHARMACEUTICAL RESEARCH	1	0.062
421	PHARMACOGENOMICS PERSONALIZED MEDICINE	1	0.062
422	PHOTODIAGNOSIS AND PHOTODYNAMIC THERAPY	1	0.062
423	PHYTOMEDICINE	1	0.062
424	POLISH JOURNAL OF PATHOLOGY	1	0.062
425	POLYMERS	1	0.062
426	PRECISION CLINICAL MEDICINE	1	0.062
427	PROTEOMICS CLINICAL APPLICATIONS	1	0.062
428	RADIOLOGY AND ONCOLOGY	1	0.062
429	REDOX BIOLOGY	1	0.062
430	REPORTS OF BIOCHEMISTRY AND MOLECULAR BIOLOGY	1	0.062
431	REPORTS ON PROGRESS IN PHYSICS	1	0.062
432	RESEARCH IN VETERINARY SCIENCE	1	0.062
433	ROMANIAN JOURNAL OF MORPHOLOGY AND EMBRYOLOGY	1	0.062
434	SCIENCE CHINA LIFE SCIENCES	1	0.062
435	SCIENCE TRANSLATIONAL MEDICINE	1	0.062
436	SPRINGERPLUS	1	0.062
437	STEM CELL RESEARCH THERAPY	1	0.062
438	STEROIDS	1	0.062
439	SURGERY	1	0.062
440	TARGETED ONCOLOGY	1	0.062
441	THROMBOSIS RESEARCH	1	0.062
442	TISSUE ENGINEERING PART A	1	0.062
443	TISSUE ENGINEERING PART B REVIEWS	1	0.062
444	TOMOGRAPHY	1	0.062
445	TOXICOLOGY AND APPLIED PHARMACOLOGY	1	0.062
446	TOXICOLOGY IN VITRO	1	0.062
447	TOXICON	1	0.062
448	TUMOR MICROENVIRONMENT STUDY PROTOCOLS	1	0.062
449	TURKISH JOURNAL OF MEDICAL SCIENCES	1	0.062
450	TURKISH JOURNAL OF PATHOLOGY	1	0.062
451	VACCINES	1	0.062
452	WOMENS HEALTH REPORTS	1	0.062
453	WORLD JOURNAL OF CLINICAL CASES	1	0.062
454	WORLD JOURNAL OF SURGICAL ONCOLOGY	1	0.062

## Sheet: Supplementary Table 6
Supplementary Table 6. Authors with Published Articles
Rank	Author	Documents	% of 1,604
1	Wang Y	24	1.496
2	Takabe K	21	1.309
3	Zhang Y	20	1.247
4	Oshi M	19	1.185
5	Wang J	19	1.185
6	Zhang J	19	1.185
7	Yan L	17	1.06
8	Endo I	14	0.873
9	Li J	14	0.873
10	Tokumaru Y	14	0.873
11	Li Y	13	0.81
12	Shao ZM	13	0.81
13	Chen J	12	0.748
14	Kok M	12	0.748
15	Popel AS	12	0.748
16	Wang H	12	0.748
17	Zhang H	12	0.748
18	Chen Y	11	0.686
19	Li C	11	0.686
20	Liu Q	11	0.686
21	Pusztai L	11	0.686
22	Wang C	11	0.686
23	Zhou Y	11	0.686
24	Asano Y	10	0.623
25	Goto W	10	0.623
26	Hirakawa K	10	0.623
27	Jiang YZ	10	0.623
28	Kashiwagi S	10	0.623
29	Li L	10	0.623
30	Liu J	10	0.623
31	Liu Y	10	0.623
32	Ohira M	10	0.623
33	Salgado R	10	0.623
34	Takada K	10	0.623
35	Wang L	10	0.623
36	Wang Q	10	0.623
37	Wang S	10	0.623
38	Emens LA	9	0.561
39	Huang L	9	0.561
40	Li Q	9	0.561
41	Matsuyama R	9	0.561
42	Wang T	9	0.561
43	Wang X	9	0.561
44	Kim J	8	0.499
45	Loi S	8	0.499
46	Sun T	8	0.499
47	Wang B	8	0.499
48	Xie XM	8	0.499
49	Yang Y	8	0.499
50	Chen HY	7	0.436
51	Chen XY	7	0.436
52	Hu X	7	0.436
53	Ishikawa T	7	0.436
54	Li YP	7	0.436
55	Singh S	7	0.436
56	Sotiriou C	7	0.436
57	Tan PH	7	0.436
58	Vincent-salomon A	7	0.436
59	Wang JY	7	0.436
60	Wu J	7	0.436
61	Xiao Y	7	0.436
62	Yang F	7	0.436
63	Yang L	7	0.436
64	Zhang Q	7	0.436
65	Zhang X	7	0.436
66	Zhao Y	7	0.436
67	Zhou J	7	0.436
68	Adams S	6	0.374
69	Asaoka M	6	0.374
70	Boissiere-michot F	6	0.374
71	Chen Q	6	0.374
72	Gandhi S	6	0.374
73	Gao Y	6	0.374
74	Iorio MV	6	0.374
75	Jacot W	6	0.374
76	Kumar S	6	0.374
77	Lee J	6	0.374
78	Li X	6	0.374
79	Li YH	6	0.374
80	Lin Y	6	0.374
81	Liu B	6	0.374
82	Liu C	6	0.374
83	Liu H	6	0.374
84	Liu X	6	0.374
85	Luker GD	6	0.374
86	Meng J	6	0.374
87	Morisaki T	6	0.374
88	Pandey NB	6	0.374
89	Rimm DL	6	0.374
90	Shi Y	6	0.374
91	Shibutani M	6	0.374
92	Steeg PS	6	0.374
93	Sun Y	6	0.374
94	Tang YH	6	0.374
95	Troester MA	6	0.374
96	Ueno NT	6	0.374
97	Wang D	6	0.374
98	Wang XH	6	0.374
99	Wang XY	6	0.374
100	Wu Y	6	0.374
101	Xu Y	6	0.374
102	Yamada A	6	0.374
103	Zhao M	6	0.374
104	Zheng SQ	6	0.374
105	Zhou L	6	0.374
106	Zhou Q	6	0.374
107	Zou YT	6	0.374
108	Angarita FA	5	0.312
109	Bhujwalla ZM	5	0.312
110	Buisseret L	5	0.312
111	Burow ME	5	0.312
112	Cerchia L	5	0.312
113	Chen C	5	0.312
114	Chen M	5	0.312
115	Demaria S	5	0.312
116	Desmedt C	5	0.312
117	Dieci MV	5	0.312
118	Ganju RK	5	0.312
119	Gril B	5	0.312
120	Horlings HM	5	0.312
121	Hu HY	5	0.312
122	Huang J	5	0.312
123	Huang W	5	0.312
124	Jin K	5	0.312
125	Jin X	5	0.312
126	Karamanos NK	5	0.312
127	Karn T	5	0.312
128	Khoury T	5	0.312
129	Koo JS	5	0.312
130	Lee JH	5	0.312
131	Li YC	5	0.312
132	Li ZF	5	0.312
133	Li ZY	5	0.312
134	Lim JCT	5	0.312
135	Liu LL	5	0.312
136	Liu S	5	0.312
137	Martin EC	5	0.312
138	Park M	5	0.312
139	Perou CM	5	0.312
140	Qin Y	5	0.312
141	Ryu HS	5	0.312
142	Silvestris N	5	0.312
143	Singh R	5	0.312
144	Sirven P	5	0.312
145	Takahashi K	5	0.312
146	Takashima T	5	0.312
147	Tanaka H	5	0.312
148	Thike AA	5	0.312
149	Tomita S	5	0.312
150	Wang HY	5	0.312
151	Wang P	5	0.312
152	Wang W	5	0.312
153	Wang YH	5	0.312
154	Wang Z	5	0.312
155	Wu S	5	0.312
156	Xiao C	5	0.312
157	Xie JD	5	0.312
158	Yamaguchi R	5	0.312
159	Yang XL	5	0.312
160	Youness RA	5	0.312
161	Yu Y	5	0.312
162	Zannetti A	5	0.312
163	Zhang L	5	0.312
164	Zhang QY	5	0.312
165	Zhang T	5	0.312
166	Zhang YJ	5	0.312
167	Zhang Z	5	0.312
168	Abrams SI	4	0.249
169	Anders C	4	0.249
170	Balko JM	4	0.249
171	Baradaran B	4	0.249
172	Bertolini F	4	0.249
173	Bhattacharya A	4	0.249
174	Bianchini G	4	0.249
175	Birge RB	4	0.249
176	Brogi E	4	0.249
177	Bunnell BA	4	0.249
178	Camorani S	4	0.249
179	Carey LA	4	0.249
180	Cataldo A	4	0.249
181	Chang CW	4	0.249
182	Chen LY	4	0.249
183	Chen X	4	0.249
184	Chen YH	4	0.249
185	Chiu JH	4	0.249
186	Cimino-mathews A	4	0.249
187	Cosentino G	4	0.249
188	Couch FJ	4	0.249
189	De Visser KE	4	0.249
190	Di GH	4	0.249
191	Diamond JR	4	0.249
192	Duan YR	4	0.249
193	Fan JL	4	0.249
194	Feng L	4	0.249
195	Ferreira F	4	0.249
196	Fliegel L	4	0.249
197	Floris G	4	0.249
198	Gao H	4	0.249
199	Gao X	4	0.249
200	Glajcar A	4	0.249
201	Green AR	4	0.249
202	Guarneri V	4	0.249
203	Guerriero JL	4	0.249
204	Guiu S	4	0.249
205	Guo Q	4	0.249
206	Hamilton AM	4	0.249
207	He J	4	0.249
208	Hoadley KA	4	0.249
209	Hodorowicz-zaniewska D	4	0.249
210	Hsu CY	4	0.249
211	Hu XC	4	0.249
212	Huang Y	4	0.249
213	Hum NR	4	0.249
214	Iozzo RV	4	0.249
215	Iqbal J	4	0.249
216	Jiang C	4	0.249
217	Kim JY	4	0.249
218	Kim S	4	0.249
219	Kim SY	4	0.249
220	Kleer CG	4	0.249
221	Lee E	4	0.249
222	Lee H	4	0.249
223	Li H	4	0.249
224	Li HY	4	0.249
225	Li JJ	4	0.249
226	Li M	4	0.249
227	Li S	4	0.249
228	Li SY	4	0.249
229	Li T	4	0.249
230	Li YJ	4	0.249
231	Li Z	4	0.249
232	Lisanti MP	4	0.249
233	Liu JH	4	0.249
234	Liu L	4	0.249
235	Liu RH	4	0.249
236	Liu YY	4	0.249
237	Loots GG	4	0.249
238	Lotfinejad P	4	0.249
239	Lu Y	4	0.249
240	Lu ZR	4	0.249
241	Ma D	4	0.249
242	Ma YF	4	0.249
243	Marangoni E	4	0.249
244	Martinez-outschoorn UE	4	0.249
245	Mcallister SS	4	0.249
246	Mechta-grigoriou F	4	0.249
247	Mittendorf EA	4	0.249
248	Moon A	4	0.249
249	Nederlof I	4	0.249
250	Nguyen K	4	0.249
251	O'meara T	4	0.249
252	Okon K	4	0.249
253	Park J	4	0.249
254	Parker JS	4	0.249
255	Pelekanou V	4	0.249
256	Penault-llorca F	4	0.249
257	Piperigkou Z	4	0.249
258	Plantamura I	4	0.249
259	Rakha EA	4	0.249
260	Reedijk M	4	0.249
261	Romano E	4	0.249
262	Romero-cordoba S	4	0.249
263	Semenza GL	4	0.249
264	Serody JS	4	0.249
265	Singh M	4	0.249
266	Soliman KFA	4	0.249
267	Song QK	4	0.249
268	Sotgia F	4	0.249
269	Soumelis V	4	0.249
270	Stearns V	4	0.249
271	Stickeler E	4	0.249
272	Sun Q	4	0.249
273	Supuran CT	4	0.249
274	Symmans WF	4	0.249
275	Szpor J	4	0.249
276	Takahashi M	4	0.249
277	Talarico G	4	0.249
278	Tang L	4	0.249
279	Tian Q	4	0.249
280	Tian WW	4	0.249
281	Tiruthani K	4	0.249
282	Tolaney SM	4	0.249
283	Tripathy D	4	0.249
284	Tsai YF	4	0.249
285	Tseng LM	4	0.249
286	Tyrak KE	4	0.249
287	Van Deurzen CHM	4	0.249
288	Voorwerk L	4	0.249
289	Wang CH	4	0.249
290	Wang JL	4	0.249
291	Wang ML	4	0.249
292	Wang WJ	4	0.249
293	Wang XX	4	0.249
294	Wang YS	4	0.249
295	Wang YY	4	0.249
296	Wang ZY	4	0.249
297	Whitaker-menezes D	4	0.249
298	Willard-gallo K	4	0.249
299	Woodward WA	4	0.249
300	Wu H	4	0.249
301	Wu ZH	4	0.249
302	Xie XH	4	0.249
303	Xu H	4	0.249
304	Xu HY	4	0.249
305	Xu J	4	0.249
306	Yang AL	4	0.249
307	Yang WT	4	0.249
308	Yang X	4	0.249
309	Yang ZL	4	0.249
310	Yankeelov TE	4	0.249
311	Yao S	4	0.249
312	Yu MM	4	0.249
313	Yu Q	4	0.249
314	Yuan Y	4	0.249
315	Zhang D	4	0.249
316	Zhang HL	4	0.249
317	Zhang JY	4	0.249
318	Zhang LL	4	0.249
319	Zhang PC	4	0.249
320	Zhang SY	4	0.249
321	Zhang W	4	0.249
322	Zhang XQ	4	0.249
323	Zhang XY	4	0.249
324	Zhang ZJ	4	0.249
325	Zhao YJ	4	0.249
326	Zhou X	4	0.249
327	Zhou XY	4	0.249
328	Abe A	3	0.187
329	Agarwal P	3	0.187
330	Ahirwar DK	3	0.187
331	Al Haq AT	3	0.187
332	Albini A	3	0.187
333	Amith SR	3	0.187
334	Anders CK	3	0.187
335	Ando S	3	0.187
336	Aneja R	3	0.187
337	Bartlett JMS	3	0.187
338	Bieche I	3	0.187
339	Blenman K	3	0.187
340	Blenman KRM	3	0.187
341	Bonnefoi H	3	0.187
342	Botticelli A	3	0.187
343	Bouchal J	3	0.187
344	Brufsky A	3	0.187
345	Byrne CE	3	0.187
346	Cai LT	3	0.187
347	Cai YF	3	0.187
348	Canon JL	3	0.187
349	Cantile M	3	0.187
350	Cao J	3	0.187
351	Cao JM	3	0.187
352	Carson WE	3	0.187
353	Cerbelli B	3	0.187
354	Cescon DW	3	0.187
355	Chakrabarti R	3	0.187
356	Chan A	3	0.187
357	Chang YJ	3	0.187
358	Chen CL	3	0.187
359	Chen CR	3	0.187
360	Chen H	3	0.187
361	Chen HM	3	0.187
362	Chen LM	3	0.187
363	Chen QJ	3	0.187
364	Chen SM	3	0.187
365	Chen TF	3	0.187
366	Chen YC	3	0.187
367	Chen YS	3	0.187
368	Chen ZH	3	0.187
369	Chen ZJ	3	0.187
370	Cheng N	3	0.187
371	Cho H	3	0.187
372	Choi H	3	0.187
373	Choi Y	3	0.187
374	Christgen M	3	0.187
375	Coleman MA	3	0.187
376	Collina F	3	0.187
377	Collins-burow BM	3	0.187
378	Condeelis JS	3	0.187
379	Correia J	3	0.187
380	Cristofanilli M	3	0.187
381	Crouch BT	3	0.187
382	D'amati G	3	0.187
383	Davra V	3	0.187
384	De Wever O	3	0.187
385	Debets R	3	0.187
386	Demeyere K	3	0.187
387	Denkert C	3	0.187
388	Di Bonito M	3	0.187
389	Di Carlo E	3	0.187
390	Elshamy WM	3	0.187
391	Fang Y	3	0.187
392	Fedele M	3	0.187
393	Fertig EJ	3	0.187
394	Fontana F	3	0.187
395	Formenti SC	3	0.187
396	Fu H	3	0.187
397	Fujita H	3	0.187
398	Gad MZ	3	0.187
399	Gameiro A	3	0.187
400	Gameiro SR	3	0.187
401	Geng K	3	0.187
402	Ghosh D	3	0.187
403	Gilmore SF	3	0.187
404	Gohel D	3	0.187
405	Goldenberg DM	3	0.187
406	Grigoriadis A	3	0.187
407	Gromov P	3	0.187
408	Gromova I	3	0.187
409	Guo JY	3	0.187
410	Guo QQ	3	0.187
411	Han B	3	0.187
412	Han J	3	0.187
413	Han Z	3	0.187
414	He HM	3	0.187
415	He Y	3	0.187
416	He YQ	3	0.187
417	Hicks KC	3	0.187
418	Hida AI	3	0.187
419	Horlings H	3	0.187
420	Hsu HL	3	0.187
421	Hu M	3	0.187
422	Hu Y	3	0.187
423	Huang CP	3	0.187
424	Huang S	3	0.187
425	Huang YJ	3	0.187
426	Ishihara S	3	0.187
427	Iwase T	3	0.187
428	Jaffee EM	3	0.187
429	Jamiyan T	3	0.187
430	Jiang J	3	0.187
431	Jiang T	3	0.187
432	Jiang X	3	0.187
433	Jiang YY	3	0.187
434	Kakkad S	3	0.187
435	Kalinski P	3	0.187
436	Kalinsky K	3	0.187
437	Kannan K	3	0.187
438	Karnoub AE	3	0.187
439	Katsuta E	3	0.187
440	Kawaguchi T	3	0.187
441	Kazemi T	3	0.187
442	Keren L	3	0.187
443	Kieffer Y	3	0.187
444	Kiessling F	3	0.187
445	Kim BG	3	0.187
446	Kim ES	3	0.187
447	Kim HS	3	0.187
448	Kirk EL	3	0.187
449	Kitano S	3	0.187
450	Knudson KM	3	0.187
451	Kubota K	3	0.187
452	Kuroda H	3	0.187
453	Lammers T	3	0.187
454	Lang J	3	0.187
455	Lee B	3	0.187
456	Lee ES	3	0.187
457	Lee HH	3	0.187
458	Lee HJ	3	0.187
459	Lee JE	3	0.187
460	Lee JS	3	0.187
461	Lee S	3	0.187
462	Li CL	3	0.187
463	Li D	3	0.187
464	Li HH	3	0.187
465	Li HZ	3	0.187
466	Li JM	3	0.187
467	Li K	3	0.187
468	Li LH	3	0.187
469	Li MY	3	0.187
470	Li P	3	0.187
471	Li QL	3	0.187
472	Li QY	3	0.187
473	Li XT	3	0.187
474	Li XY	3	0.187
475	Li ZB	3	0.187
476	Liang JY	3	0.187
477	Liang RJ	3	0.187
478	Lin J	3	0.187
479	Lin JQ	3	0.187
480	Lin Z	3	0.187
481	Liu CY	3	0.187
482	Liu JY	3	0.187
483	Liu M	3	0.187
484	Liu MC	3	0.187
485	Liu SH	3	0.187
486	Liu XH	3	0.187
487	Liu XJ	3	0.187
488	Liu XK	3	0.187
489	Liu XS	3	0.187
490	Liu XX	3	0.187
491	Liu ZJ	3	0.187
492	Long Y	3	0.187
493	Lorusso P	3	0.187
494	Love MI	3	0.187
495	Luker KE	3	0.187
496	Luo YF	3	0.187
497	Luo ZY	3	0.187
498	Lyden D	3	0.187
499	Lyerly HK	3	0.187
500	Ma J	3	0.187
501	Ma XJ	3	0.187
502	Macgrogan G	3	0.187
503	Maelandsmo GM	3	0.187
504	Malla RR	3	0.187
505	Mancuso P	3	0.187
506	Mane M	3	0.187
507	Marchetti P	3	0.187
508	Martin KA	3	0.187
509	Masuda N	3	0.187
510	Maurer J	3	0.187
511	Mazzio E	3	0.187
512	Meyer E	3	0.187
513	Miglietta F	3	0.187
514	Mittal K	3	0.187
515	Mittal V	3	0.187
516	Molinero L	3	0.187
517	Mollevi C	3	0.187
518	Mooberry SL	3	0.187
519	Moon HG	3	0.187
520	Nanda R	3	0.187
521	Nascimento C	3	0.187
522	Nasser MW	3	0.187
523	Niaragh FJ	3	0.187
524	Nichols HB	3	0.187
525	Nielsen TJ	3	0.187
526	Noh DY	3	0.187
527	Obr AE	3	0.187
528	Ohdo S	3	0.187
529	Ohi Y	3	0.187
530	Oktay MH	3	0.187
531	Olshan AF	3	0.187
532	Olsson LT	3	0.187
533	Orecchioni S	3	0.187
534	Papageorgis P	3	0.187
535	Park JH	3	0.187
536	Park MS	3	0.187
537	Park S	3	0.187
538	Pei JP	3	0.187
539	Pestell RG	3	0.187
540	Qin X	3	0.187
541	Qing T	3	0.187
542	Radosevic-robin N	3	0.187
543	Rafat M	3	0.187
544	Ramanujam N	3	0.187
545	Rao S	3	0.187
546	Richardson AL	3	0.187
547	Rohan TE	3	0.187
548	Rosen JM	3	0.187
549	Rothe F	3	0.187
550	Roy M	3	0.187
551	Safaei S	3	0.187
552	Safonov A	3	0.187
553	Sagara Y	3	0.187
554	Sahin AA	3	0.187
555	Salerno D	3	0.187
556	Sambade MJ	3	0.187
557	Sanders NN	3	0.187
558	Santoro A	3	0.187
559	Schlom J	3	0.187
560	Schmid P	3	0.187
561	Schweitzer BL	3	0.187
562	Sebastian A	3	0.187
563	Semba T	3	0.187
564	Shaaban AM	3	0.187
565	Shadbad MA	3	0.187
566	Sharma D	3	0.187
567	Shen J	3	0.187
568	Shen LM	3	0.187
569	Shen M	3	0.187
570	Shuai XT	3	0.187
571	Siddharth S	3	0.187
572	Singh K	3	0.187
573	Sinha A	3	0.187
574	Sinha S	3	0.187
575	So JY	3	0.187
576	Sofou S	3	0.187
577	Song WT	3	0.187
578	Sorace AG	3	0.187
579	Sorrentino C	3	0.187
580	Sparano JA	3	0.187
581	Stagg J	3	0.187
582	Steenbrugge J	3	0.187
583	Streb J	3	0.187
584	Sugie T	3	0.187
585	Sun XJ	3	0.187
586	Sun ZJ	3	0.187
587	Tagliabue E	3	0.187
588	Tang HL	3	0.187
589	Tang S	3	0.187
590	Tavana H	3	0.187
591	Teusch N	3	0.187
592	Todaro M	3	0.187
593	Torres ETR	3	0.187
594	Toss MS	3	0.187
595	Tu ZB	3	0.187
596	Van Diest PJ	3	0.187
597	Van Laere S	3	0.187
598	Velasco V	3	0.187
599	Venet D	3	0.187
600	Vincent BG	3	0.187
601	Vishwanatha JK	3	0.187
602	Wang G	3	0.187
603	Wang HJ	3	0.187
604	Wang HM	3	0.187
605	Wang K	3	0.187
606	Wang M	3	0.187
607	Wang RB	3	0.187
608	Wang SM	3	0.187
609	Wang SQ	3	0.187
610	Wang XP	3	0.187
611	Wang YQ	3	0.187
612	Wang ZG	3	0.187
613	Wen T	3	0.187
614	Wheeler EK	3	0.187
615	Wistuba II	3	0.187
616	Witkiewicz AK	3	0.187
617	Wood TL	3	0.187
618	Wright MK	3	0.187
619	Wu C	3	0.187
620	Wu CC	3	0.187
621	Wu JH	3	0.187
622	Wu JP	3	0.187
623	Wu JR	3	0.187
624	Wu JY	3	0.187
625	Wu L	3	0.187
626	Wu LY	3	0.187
627	Wu SY	3	0.187
628	Wu XH	3	0.187
629	Wu YY	3	0.187
630	Wu YZ	3	0.187
631	Xiang JY	3	0.187
632	Xiao WK	3	0.187
633	Xu BH	3	0.187
634	Xu JM	3	0.187
635	Xu JS	3	0.187
636	Xu JY	3	0.187
637	Xu K	3	0.187
638	Xu P	3	0.187
639	Xu T	3	0.187
640	Xu XY	3	0.187
641	Yamada M	3	0.187
642	Yamamoto M	3	0.187
643	Yang B	3	0.187
644	Yang H	3	0.187
645	Yang J	3	0.187
646	Yang R	3	0.187
647	Yang XP	3	0.187
648	Yang XQ	3	0.187
649	Yeong J	3	0.187
650	Yeong JPS	3	0.187
651	Yoshida K	3	0.187
652	Yu J	3	0.187
653	Yu KD	3	0.187
654	Yu X	3	0.187
655	Yuan M	3	0.187
656	Zhai YH	3	0.187
657	Zhang C	3	0.187
658	Zhang F	3	0.187
659	Zhang HF	3	0.187
660	Zhang HJ	3	0.187
661	Zhang HY	3	0.187
662	Zhang JG	3	0.187
663	Zhang JJ	3	0.187
664	Zhang WJ	3	0.187
665	Zhang WL	3	0.187
666	Zhang XHF	3	0.187
667	Zhang XL	3	0.187
668	Zhang YQ	3	0.187
669	Zhang YW	3	0.187
670	Zhang ZP	3	0.187
671	Zhao C	3	0.187
672	Zhao H	3	0.187
673	Zhao J	3	0.187
674	Zhao JJ	3	0.187
675	Zhao L	3	0.187
676	Zhao S	3	0.187
677	Zhao ZH	3	0.187
678	Zheng H	3	0.187
679	Zhou C	3	0.187
680	Zhou LL	3	0.187
681	Zhou YF	3	0.187
682	Zhou Z	3	0.187
683	Zhu HY	3	0.187
684	Zhu LZ	3	0.187
685	Zhu YH	3	0.187
686	Zolota V	3	0.187
687	Abramson VG	2	0.125
688	Abumanhal-masarweh H	2	0.125
689	Ademuyiwa FO	2	0.125
690	Agahozo MC	2	0.125
691	Agnello L	2	0.125
692	Agostinetto E	2	0.125
693	Agresti R	2	0.125
694	Ahn JS	2	0.125
695	Ai LB	2	0.125
696	Akslen LA	2	0.125
697	Albanese S	2	0.125
698	Alberts E	2	0.125
699	Alcaraz LB	2	0.125
700	Alhalhooly L	2	0.125
701	Alkawaz A	2	0.125
702	Allan AL	2	0.125
703	Ambrosone CB	2	0.125
704	Amer HT	2	0.125
705	An S	2	0.125
706	Andersen C	2	0.125
707	Anderson R	2	0.125
708	Andreopoulou E	2	0.125
709	Angelo M	2	0.125
710	Ann DK	2	0.125
711	Annabi B	2	0.125
712	Aogi K	2	0.125
713	Arap W	2	0.125
714	Argani P	2	0.125
715	Arthur P	2	0.125
716	Artzi N	2	0.125
717	Asakawa A	2	0.125
718	Avila E	2	0.125
719	Avirovic M	2	0.125
720	Axelrod ML	2	0.125
721	Ayat NR	2	0.125
722	Baba T	2	0.125
723	Badisa RB	2	0.125
724	Bado I	2	0.125
725	Badr NM	2	0.125
726	Badve S	2	0.125
727	Bagby SM	2	0.125
728	Bagde A	2	0.125
729	Bai Y	2	0.125
730	Bailey DB	2	0.125
731	Bakin AV	2	0.125
732	Balslev E	2	0.125
733	Bandera EV	2	0.125
734	Banerjee R	2	0.125
735	Banerjee S	2	0.125
736	Bar I	2	0.125
737	Barcellos-hoff MH	2	0.125
738	Bareche Y	2	0.125
739	Barone I	2	0.125
740	Bauer D	2	0.125
741	Becceneri AB	2	0.125
742	Bedard PL	2	0.125
743	Bei YC	2	0.125
744	Belfiore A	2	0.125
745	Belmonte B	2	0.125
746	Ben-baruch A	2	0.125
747	Berditchevski F	2	0.125
748	Beretov J	2	0.125
749	Berger T	2	0.125
750	Bermejo B	2	0.125
751	Bertucci F	2	0.125
752	Bhallamudi S	2	0.125
753	Bhardwaj P	2	0.125
754	Bhatavdekar O	2	0.125
755	Bianchi F	2	0.125
756	Bidard FC	2	0.125
757	Birbe RC	2	0.125
758	Bissell MJ	2	0.125
759	Blanco MA	2	0.125
760	Bobrie A	2	0.125
761	Bonafe M	2	0.125
762	Bonizzi A	2	0.125
763	Bonnefoy N	2	0.125
764	Borges VF	2	0.125
765	Borresen-dale AL	2	0.125
766	Bottone MG	2	0.125
767	Boughey JC	2	0.125
768	Boulat V	2	0.125
769	Bouzin C	2	0.125
770	Braga S	2	0.125
771	Brewster AM	2	0.125
772	Breyne K	2	0.125
773	Brockwell NK	2	0.125
774	Brodsky AS	2	0.125
775	Brooks A	2	0.125
776	Brouste V	2	0.125
777	Brown EB	2	0.125
778	Brown KA	2	0.125
779	Brown KD	2	0.125
780	Brunetti O	2	0.125
781	Bruno A	2	0.125
782	Bu H	2	0.125
783	Bulatowicz JJ	2	0.125
784	Bullock TN	2	0.125
785	Bult P	2	0.125
786	Buque A	2	0.125
787	Buschhaus JM	2	0.125
788	Buxton ILO	2	0.125
789	Cabral H	2	0.125
790	Cai JL	2	0.125
791	Caldas C	2	0.125
792	Calhoun BC	2	0.125
793	Calleri A	2	0.125
794	Camphausen K	2	0.125
795	Cao FF	2	0.125
796	Cao HQ	2	0.125
797	Cao X	2	0.125
798	Capasso A	2	0.125
799	Capeloa T	2	0.125
800	Cappello P	2	0.125
801	Carey L	2	0.125
802	Carter JM	2	0.125
803	Casali BC	2	0.125
804	Castrillon JA	2	0.125
805	Cha YJ	2	0.125
806	Chan R	2	0.125
807	Chandra D	2	0.125
808	Chang JC	2	0.125
809	Chang JT	2	0.125
810	Chardes T	2	0.125
811	Chaturvedi P	2	0.125
812	Chaudhary P	2	0.125
813	Chelales E	2	0.125
814	Chen CM	2	0.125
815	Chen DR	2	0.125
816	Chen DW	2	0.125
817	Chen HL	2	0.125
818	Chen JX	2	0.125
819	Chen L	2	0.125
820	Chen MY	2	0.125
821	Chen N	2	0.125
822	Chen PC	2	0.125
823	Chen QX	2	0.125
824	Chen SQ	2	0.125
825	Chen T	2	0.125
826	Chen WJ	2	0.125
827	Chen XL	2	0.125
828	Chen XZ	2	0.125
829	Chen YA	2	0.125
830	Chen YL	2	0.125
831	Chen YT	2	0.125
832	Chen YX	2	0.125
833	Chen YY	2	0.125
834	Chen Z	2	0.125
835	Chen ZK	2	0.125
836	Chen ZZ	2	0.125
837	Cheney EM	2	0.125
838	Cheng H	2	0.125
839	Cheng QS	2	0.125
840	Cheng WL	2	0.125
841	Cheng YY	2	0.125
842	Chi CW	2	0.125
843	Chiodoni C	2	0.125
844	Cho NH	2	0.125
845	Cho YK	2	0.125
846	Choi HJ	2	0.125
847	Chouliaras K	2	0.125
848	Christian SL	2	0.125
849	Chu MF	2	0.125
850	Chu YC	2	0.125
851	Chung CH	2	0.125
852	Cigler T	2	0.125
853	Cimpean AM	2	0.125
854	Cittelly DM	2	0.125
855	Ciummo SL	2	0.125
856	Cohen EN	2	0.125
857	Colombo MP	2	0.125
858	Cominetti MR	2	0.125
859	Conde J	2	0.125
860	Constantinidou A	2	0.125
861	Corsi F	2	0.125
862	Cortes J	2	0.125
863	Costarelli L	2	0.125
864	Costeas P	2	0.125
865	Creighton CJ	2	0.125
866	Cristini V	2	0.125
867	Cuaboy LA	2	0.125
868	Cui HY	2	0.125
869	Cuiffo BG	2	0.125
870	Curigliano G	2	0.125
871	Currim F	2	0.125
872	Cyprian FS	2	0.125
873	D'antonio L	2	0.125
874	D'ippolito E	2	0.125
875	Dahan N	2	0.125
876	Dai H	2	0.125
877	Dai JX	2	0.125
878	Dai JZ	2	0.125
879	Dailey K	2	0.125
880	Dalenc F	2	0.125
881	Dallaglio K	2	0.125
882	Dance YW	2	0.125
883	Dang H	2	0.125
884	Darr DB	2	0.125
885	Das GM	2	0.125
886	Das M	2	0.125
887	Das S	2	0.125
888	Dasari VR	2	0.125
889	Dasgupta A	2	0.125
890	Davidson NE	2	0.125
891	Davis SL	2	0.125
892	De Lorenzo MS	2	0.125
893	De Luca A	2	0.125
894	De Luca F	2	0.125
895	De Martino D	2	0.125
896	De Simone G	2	0.125
897	De Vita G	2	0.125
898	Deal AM	2	0.125
899	Debled M	2	0.125
900	Decock J	2	0.125
901	Deepak KGK	2	0.125
902	Del Alcazar CRG	2	0.125
903	Delaloge S	2	0.125
904	Della Rocca C	2	0.125
905	Delree P	2	0.125
906	Delvenne P	2	0.125
907	Demetriou P	2	0.125
908	Demissie K	2	0.125
909	Deng H	2	0.125
910	Deng JH	2	0.125
911	Deng L	2	0.125
912	Deng Y	2	0.125
913	Deng YH	2	0.125
914	Derakhshani A	2	0.125
915	Derksen PWB	2	0.125
916	Derocq D	2	0.125
917	Desa DE	2	0.125
918	Di Donato M	2	0.125
919	Di Iorio C	2	0.125
920	Di Tommaso L	2	0.125
921	Diaz L	2	0.125
922	Dill EA	2	0.125
923	Dillon D	2	0.125
924	Dillon PM	2	0.125
925	Dipersio CM	2	0.125
926	Dogra P	2	0.125
927	Doherty MR	2	0.125
928	Domenech M	2	0.125
929	Done SJ	2	0.125
930	Dong CY	2	0.125
931	Dong X	2	0.125
932	Dong XB	2	0.125
933	Du Manoir S	2	0.125
934	Duan S	2	0.125
935	Duan YQ	2	0.125
936	Duncan G	2	0.125
937	Eckhardt SG	2	0.125
938	El Tayebi HM	2	0.125
939	El-guindy DM	2	0.125
940	Elbaz M	2	0.125
941	Elemam NM	2	0.125
942	Elliott S	2	0.125
943	Ellis IO	2	0.125
944	Emami F	2	0.125
945	Engebraten O	2	0.125
946	Engelbrecht AM	2	0.125
947	Entenberg D	2	0.125
948	Esposito S	2	0.125
949	Esser AK	2	0.125
950	Fan QL	2	0.125
951	Fang L	2	0.125
952	Farkas AE	2	0.125
953	Fazakas C	2	0.125
954	Feddock JM	2	0.125
955	Feng JK	2	0.125
956	Feng M	2	0.125
957	Feng YL	2	0.125
958	Ferreira J	2	0.125
959	Fieni C	2	0.125
960	Figueiredo P	2	0.125
961	Fineberg S	2	0.125
962	Fischbach C	2	0.125
963	Fitzpatrick V	2	0.125
964	Fleming JM	2	0.125
965	Flores-torres S	2	0.125
966	Fonseca NA	2	0.125
967	Foran DJ	2	0.125
968	Fortunato L	2	0.125
969	Fountzilas G	2	0.125
970	Franchi M	2	0.125
971	Franco R	2	0.125
972	Franco-molina MA	2	0.125
973	Froberg J	2	0.125
974	Frost SC	2	0.125
975	Fu L	2	0.125
976	Fu PF	2	0.125
977	Fuhrmann L	2	0.125
978	Futamura M	2	0.125
979	Fuzer AM	2	0.125
980	Galasso G	2	0.125
981	Galluzzi L	2	0.125
982	Gan SJ	2	0.125
983	Ganesan S	2	0.125
984	Gao D	2	0.125
985	Gao S	2	0.125
986	Gao XQ	2	0.125
987	Garber JE	2	0.125
988	Garcia-becerra R	2	0.125
989	Garcia-quiroz J	2	0.125
990	Garrett A	2	0.125
991	Garrett AL	2	0.125
992	Garrido-castro AC	2	0.125
993	Gatalica Z	2	0.125
994	Gazeau F	2	0.125
995	Gebeyehu A	2	0.125
996	Ghajar CM	2	0.125
997	Ghosh A	2	0.125
998	Ghosh S	2	0.125
999	Gilkes DM	2	0.125
1000	Gill J	2	0.125
1001	Ginter PS	2	0.125
1002	Giotta F	2	0.125
1003	Giovannelli P	2	0.125
1004	Goel S	2	0.125
1005	Goetz MP	2	0.125
1006	Goldman A	2	0.125
1007	Gombos A	2	0.125
1008	Gong C	2	0.125
1009	Gong QY	2	0.125
1010	Gonzalez ME	2	0.125
1011	Gonzalez-martinez S	2	0.125
1012	Goodale D	2	0.125
1013	Gorringe KL	2	0.125
1014	Gorrini C	2	0.125
1015	Gou ZC	2	0.125
1016	Gravekamp C	2	0.125
1017	Gregato G	2	0.125
1018	Gregorio AC	2	0.125
1019	Griguolo G	2	0.125
1020	Gruosso T	2	0.125
1021	Gu ZW	2	0.125
1022	Guan JK	2	0.125
1023	Guan XX	2	0.125
1024	Gueguen P	2	0.125
1025	Guinebretiere JM	2	0.125
1026	Gulic T	2	0.125
1027	Guo FY	2	0.125
1028	Guo HL	2	0.125
1029	Guo M	2	0.125
1030	Guo X	2	0.125
1031	Guo XJ	2	0.125
1032	Gustafsson JA	2	0.125
1033	Gyorffy B	2	0.125
1034	Gyori F	2	0.125
1035	Hacking SM	2	0.125
1036	Hall RC	2	0.125
1037	Hallett M	2	0.125
1038	Hammerl D	2	0.125
1039	Han MG	2	0.125
1040	Han SW	2	0.125
1041	Han SY	2	0.125
1042	Han W	2	0.125
1043	Han XH	2	0.125
1044	Harada O	2	0.125
1045	Harrell JC	2	0.125
1046	Hasko J	2	0.125
1047	Hatzis C	2	0.125
1048	Hayashi K	2	0.125
1049	He G	2	0.125
1050	He JJ	2	0.125
1051	He S	2	0.125
1052	He SY	2	0.125
1053	He X	2	0.125
1054	He XY	2	0.125
1055	Hegde P	2	0.125
1056	Heldermon CD	2	0.125
1057	Hennink WE	2	0.125
1058	Hewitt SM	2	0.125
1059	Hill BS	2	0.125
1060	Hill RL	2	0.125
1061	Hilsenbeck SG	2	0.125
1062	Holtrich U	2	0.125
1063	Hong CC	2	0.125
1064	Hoon DSB	2	0.125
1065	Horimoto Y	2	0.125
1066	Hortobagyi GN	2	0.125
1067	Hou MF	2	0.125
1068	Howard FM	2	0.125
1069	Howe A	2	0.125
1070	Howell A	2	0.125
1071	Hu C	2	0.125
1072	Hu MY	2	0.125
1073	Hu YQ	2	0.125
1074	Huang JB	2	0.125
1075	Huang LF	2	0.125
1076	Huang M	2	0.125
1077	Huang PH	2	0.125
1078	Huang SH	2	0.125
1079	Huang SM	2	0.125
1080	Huang WF	2	0.125
1081	Huang X	2	0.125
1082	Huang XJ	2	0.125
1083	Huang YH	2	0.125
1084	Huang Z	2	0.125
1085	Huang ZH	2	0.125
1086	Huang ZY	2	0.125
1087	Humphries BA	2	0.125
1088	Hung MC	2	0.125
1089	Hung WC	2	0.125
1090	Hussein A	2	0.125
1091	Huyser MR	2	0.125
1092	Hwang S	2	0.125
1093	Ibrahim E	2	0.125
1094	Im YH	2	0.125
1095	Ingle JN	2	0.125
1096	Ishida M	2	0.125
1097	Iwata H	2	0.125
1098	Jabbari K	2	0.125
1099	Jabeen S	2	0.125
1100	Jackson MW	2	0.125
1101	Jacob D	2	0.125
1102	Jafari SM	2	0.125
1103	Jahangir A	2	0.125
1104	James JL	2	0.125
1105	Jeong H	2	0.125
1106	Jeong J	2	0.125
1107	Jeong JH	2	0.125
1108	Jeruss JS	2	0.125
1109	Ji W	2	0.125
1110	Jiang CY	2	0.125
1111	Jiang HL	2	0.125
1112	Jiang WG	2	0.125
1113	Jiang Y	2	0.125
1114	Jiao J	2	0.125
1115	Jin F	2	0.125
1116	Jin H	2	0.125
1117	Jin J	2	0.125
1118	Jin JM	2	0.125
1119	Jin L	2	0.125
1120	Jin R	2	0.125
1121	Jin W	2	0.125
1122	Jin Z	2	0.125
1123	Jones GS	2	0.125
1124	Jones JL	2	0.125
1125	Jones L	2	0.125
1126	Jonkers J	2	0.125
1127	Jordan KR	2	0.125
1128	Jorns JM	2	0.125
1129	Joshi A	2	0.125
1130	Jung J	2	0.125
1131	Junk DJ	2	0.125
1132	Jyoti A	2	0.125
1133	Kakumoto A	2	0.125
1134	Kalari KR	2	0.125
1135	Kalinchuk AY	2	0.125
1136	Kang EY	2	0.125
1137	Kang MH	2	0.125
1138	Kang S	2	0.125
1139	Kasikara C	2	0.125
1140	Kataoka K	2	0.125
1141	Kaul K	2	0.125
1142	Kaur S	2	0.125
1143	Kawaguchi K	2	0.125
1144	Kerkvliet CP	2	0.125
1145	Kersten K	2	0.125
1146	Khan A	2	0.125
1147	Kharaishvili G	2	0.125
1148	Kikuchi K	2	0.125
1149	Kim HJ	2	0.125
1150	Kim HK	2	0.125
1151	Kim HM	2	0.125
1152	Kim I	2	0.125
1153	Kim IA	2	0.125
1154	Kim JE	2	0.125
1155	Kim JH	2	0.125
1156	Kim JI	2	0.125
1157	Kim K	2	0.125
1158	Kim KM	2	0.125
1159	Kim MJ	2	0.125
1160	Kindt N	2	0.125
1161	King CT	2	0.125
1162	Kinowaki Y	2	0.125
1163	Kinsella JM	2	0.125
1164	Kitagawa M	2	0.125
1165	Kobayashi M	2	0.125
1166	Kobel M	2	0.125
1167	Kornhauser N	2	0.125
1168	Kothari A	2	0.125
1169	Koumas L	2	0.125
1170	Koyanagi S	2	0.125
1171	Kozma M	2	0.125
1172	Krings G	2	0.125
1173	Krishnamachary B	2	0.125
1174	Krishnamurthy S	2	0.125
1175	Kristensen VN	2	0.125
1176	Krizbai IA	2	0.125
1177	Krop IE	2	0.125
1178	Krzystyniak J	2	0.125
1179	Kulka J	2	0.125
1180	Kumaki N	2	0.125
1181	Kumolosasi E	2	0.125
1182	Kurata M	2	0.125
1183	Kvokackova B	2	0.125
1184	Kwon MJ	2	0.125
1185	Kwon Y	2	0.125
1186	Labanca V	2	0.125
1187	Lacerda-abreu MA	2	0.125
1188	Lambein K	2	0.125
1189	Lange CA	2	0.125
1190	Lanuti P	2	0.125
1191	Lao YH	2	0.125
1192	Lau FH	2	0.125
1193	Laurent G	2	0.125
1194	Lawson C	2	0.125
1195	Lazennec G	2	0.125
1196	Lee C	2	0.125
1197	Lee DY	2	0.125
1198	Lee HB	2	0.125
1199	Lee HS	2	0.125
1200	Lee JY	2	0.125
1201	Lee KH	2	0.125
1202	Lee KL	2	0.125
1203	Lee PP	2	0.125
1204	Lee SJ	2	0.125
1205	Lee SY	2	0.125
1206	Lee WC	2	0.125
1207	Lee YK	2	0.125
1208	Leon-ferre RA	2	0.125
1209	Leong KW	2	0.125
1210	Leroith D	2	0.125
1211	Li BL	2	0.125
1212	Li CF	2	0.125
1213	Li DQ	2	0.125
1214	Li HD	2	0.125
1215	Li HX	2	0.125
1216	Li JP	2	0.125
1217	Li LP	2	0.125
1218	Li MC	2	0.125
1219	Li MH	2	0.125
1220	Li N	2	0.125
1221	Li R	2	0.125
1222	Li RH	2	0.125
1223	Li SQ	2	0.125
1224	Li W	2	0.125
1225	Li WD	2	0.125
1226	Li WH	2	0.125
1227	Li XC	2	0.125
1228	Li XF	2	0.125
1229	Li XJ	2	0.125
1230	Li XR	2	0.125
1231	Li YQ	2	0.125
1232	Li YT	2	0.125
1233	Li YY	2	0.125
1234	Li ZH	2	0.125
1235	Li ZM	2	0.125
1236	Li ZQ	2	0.125
1237	Liang HY	2	0.125
1238	Liang YR	2	0.125
1239	Liaudet-coopman E	2	0.125
1240	Lim B	2	0.125
1241	Lim E	2	0.125
1242	Lin CW	2	0.125
1243	Lin L	2	0.125
1244	Lin NU	2	0.125
1245	Lin YY	2	0.125
1246	Linn SC	2	0.125
1247	Lipkowitz S	2	0.125
1248	Litton JK	2	0.125
1249	Liu CL	2	0.125
1250	Liu CX	2	0.125
1251	Liu HF	2	0.125
1252	Liu JJ	2	0.125
1253	Liu JL	2	0.125
1254	Liu JQ	2	0.125
1255	Liu KL	2	0.125
1256	Liu KS	2	0.125
1257	Liu PX	2	0.125
1258	Liu QQ	2	0.125
1259	Liu QY	2	0.125
1260	Liu SJ	2	0.125
1261	Liu SY	2	0.125
1262	Liu YL	2	0.125
1263	Liu YQ	2	0.125
1264	Liu YR	2	0.125
1265	Liu Z	2	0.125
1266	Liu ZH	2	0.125
1267	Liu ZY	2	0.125
1268	Llanos AAM	2	0.125
1269	Lluch A	2	0.125
1270	Locatelli CA	2	0.125
1271	Loibl S	2	0.125
1272	Losurdo A	2	0.125
1273	Lu H	2	0.125
1274	Lu JH	2	0.125
1275	Lu KY	2	0.125
1276	Lu S	2	0.125
1277	Lu SL	2	0.125
1278	Lu XX	2	0.125
1279	Lu YF	2	0.125
1280	Luo C	2	0.125
1281	Luo CW	2	0.125
1282	Luo H	2	0.125
1283	Luo K	2	0.125
1284	Luo L	2	0.125
1285	Luo LX	2	0.125
1286	Luo XL	2	0.125
1287	Luo Y	2	0.125
1288	Lv YL	2	0.125
1289	Lyu SZ	2	0.125
1290	Ma F	2	0.125
1291	Ma K	2	0.125
1292	Ma L	2	0.125
1293	Ma SJ	2	0.125
1294	Ma SL	2	0.125
1295	Ma XC	2	0.125
1296	Magagna I	2	0.125
1297	Maggiolini M	2	0.125
1298	Maghazachi AA	2	0.125
1299	Maher CA	2	0.125
1300	Mak TW	2	0.125
1301	Makowski L	2	0.125
1302	Malla S	2	0.125
1303	Mallik S	2	0.125
1304	Mangia A	2	0.125
1305	Manie TM	2	0.125
1306	Marchio C	2	0.125
1307	Marczyk M	2	0.125
1308	Marino N	2	0.125
1309	Marme F	2	0.125
1310	Marsh T	2	0.125
1311	Martin JD	2	0.125
1312	Marzese DM	2	0.125
1313	Massague J	2	0.125
1314	Massol O	2	0.125
1315	Masunaga A	2	0.125
1316	Matossian MD	2	0.125
1317	Matsuhashi N	2	0.125
1318	Matsunaga N	2	0.125
1319	Mayer IA	2	0.125
1320	Mazzucchelli S	2	0.125
1321	Mboge MY	2	0.125
1322	Mcardle SEB	2	0.125
1323	Mcclure MB	2	0.125
1324	Mcdonald KA	2	0.125
1325	Mckenna R	2	0.125
1326	Mckinnon KP	2	0.125
1327	Mcnaughton KK	2	0.125
1328	Meeker A	2	0.125
1329	Mehta AK	2	0.125
1330	Mehta AS	2	0.125
1331	Mendez-perez EA	2	0.125
1332	Meng T	2	0.125
1333	Merchant N	2	0.125
1334	Merhi A	2	0.125
1335	Meseure D	2	0.125
1336	Meshel T	2	0.125
1337	Meszaros A	2	0.125
1338	Mezi S	2	0.125
1339	Mi FL	2	0.125
1340	Miao Y	2	0.125
1341	Michiels S	2	0.125
1342	Midkiff B	2	0.125
1343	Migliaccio A	2	0.125
1344	Miligy IM	2	0.125
1345	Mills AM	2	0.125
1346	Mills GB	2	0.125
1347	Mironchik Y	2	0.125
1348	Miskin RP	2	0.125
1349	Misri S	2	0.125
1350	Miyoshi Y	2	0.125
1351	Mohammadi-yeganeh S	2	0.125
1352	Mokhtarzadeh A	2	0.125
1353	Molden T	2	0.125
1354	Mollaee M	2	0.125
1355	Molnar K	2	0.125
1356	Mondal J	2	0.125
1357	Montgomery SA	2	0.125
1358	Moore A	2	0.125
1359	Morales-guadarrama G	2	0.125
1360	Morein D	2	0.125
1361	Moreira JN	2	0.125
1362	Mori S	2	0.125
1363	Moulder S	2	0.125
1364	Moura V	2	0.125
1365	Mouret-reynier MA	2	0.125
1366	Mpekris F	2	0.125
1367	Mu CF	2	0.125
1368	Muenst S	2	0.125
1369	Mukaida N	2	0.125
1370	Muller V	2	0.125
1371	Munguia-lopez JG	2	0.125
1372	Murphy MP	2	0.125
1373	Murthy V	2	0.125
1374	Nagahashi M	2	0.125
1375	Nagarajan D	2	0.125
1376	Nagaraju GP	2	0.125
1377	Naik A	2	0.125
1378	Nair R	2	0.125
1379	Nair SK	2	0.125
1380	Nakagawa T	2	0.125
1381	Nakamura M	2	0.125
1382	Nakshatri H	2	0.125
1383	Nam SJ	2	0.125
1384	Nandi A	2	0.125
1385	Napier TS	2	0.125
1386	Natoli C	2	0.125
1387	Nayak A	2	0.125
1388	Ndoye A	2	0.125
1389	Neill T	2	0.125
1390	Nelson CM	2	0.125
1391	Nevelsteen I	2	0.125
1392	Nguyen HM	2	0.125
1393	Nguyen T	2	0.125
1394	Niavarani SR	2	0.125
1395	Nicolas A	2	0.125
1396	Nicolas-boluda A	2	0.125
1397	Nief CA	2	0.125
1398	Nielsen D	2	0.125
1399	Niikura N	2	0.125
1400	Nilsson B	2	0.125
1401	Ning X	2	0.125
1402	Nitta H	2	0.125
1403	Noda S	2	0.125
1404	Noel A	2	0.125
1405	Nogawa D	2	0.125
1406	Noonan DM	2	0.125
1407	Nordin FJ	2	0.125
1408	Norton KA	2	0.125
1409	Nyul-toth A	2	0.125
1410	O'halloran TV	2	0.125
1411	O'shaughnessy J	2	0.125
1412	Oda G	2	0.125
1413	Oesterreich S	2	0.125
1414	Ogiya R	2	0.125
1415	Ohata Y	2	0.125
1416	Ohno S	2	0.125
1417	Ohsawa M	2	0.125
1418	Oliva N	2	0.125
1419	Omene C	2	0.125
1420	Omilian AR	2	0.125
1421	Onishi I	2	0.125
1422	Opyrchal M	2	0.125
1423	Osada T	2	0.125
1424	Osako T	2	0.125
1425	Osborn J	2	0.125
1426	Oshitanai R	2	0.125
1427	Otsuji E	2	0.125
1428	Ou-yang F	2	0.125
1429	Oudin MJ	2	0.125
1430	Owens RT	2	0.125
1431	Palacios J	2	0.125
1432	Palazzo J	2	0.125
1433	Palena C	2	0.125
1434	Palmieri D	2	0.125
1435	Palomero L	2	0.125
1436	Pan MR	2	0.125
1437	Panagi M	2	0.125
1438	Pantel K	2	0.125
1439	Pantelidou C	2	0.125
1440	Papakonstantinou E	2	0.125
1441	Papaleo E	2	0.125
1442	Parida S	2	0.125
1443	Park IA	2	0.125
1444	Park KS	2	0.125
1445	Park WY	2	0.125
1446	Park Y	2	0.125
1447	Park YH	2	0.125
1448	Parker BS	2	0.125
1449	Parra ER	2	0.125
1450	Parvani JG	2	0.125
1451	Parvin B	2	0.125
1452	Parwani AV	2	0.125
1453	Pasqualini R	2	0.125
1454	Patel N	2	0.125
1455	Pavlides S	2	0.125
1456	Payen VL	2	0.125
1457	Pearanpan L	2	0.125
1458	Pearson AT	2	0.125
1459	Pelanda R	2	0.125
1460	Peng X	2	0.125
1461	Peng YL	2	0.125
1462	Peng YY	2	0.125
1463	Peng ZQ	2	0.125
1464	Perelmuter VM	2	0.125
1465	Pernazza A	2	0.125
1466	Peter K	2	0.125
1467	Peters D	2	0.125
1468	Peyton SR	2	0.125
1469	Phi LTH	2	0.125
1470	Piccart-gebhart M	2	0.125
1471	Pierides C	2	0.125
1472	Pinard C	2	0.125
1473	Pisarsky L	2	0.125
1474	Pitts TM	2	0.125
1475	Pohlmann PR	2	0.125
1476	Polyak K	2	0.125
1477	Ponnazhagan S	2	0.125
1478	Porporato PE	2	0.125
1479	Postovit LM	2	0.125
1480	Pranzini E	2	0.125
1481	Prasad A	2	0.125
1482	Provenzano E	2	0.125
1483	Pruneri G	2	0.125
1484	Pu SY	2	0.125
1485	Pujana MA	2	0.125
1486	Pullan J	2	0.125
1487	Punie K	2	0.125
1488	Qi P	2	0.125
1489	Qi QY	2	0.125
1490	Qian XL	2	0.125
1491	Qin Q	2	0.125
1492	Qin XY	2	0.125
1493	Qin YB	2	0.125
1494	Qiu NS	2	0.125
1495	Qiu W	2	0.125
1496	Qu Y	2	0.125
1497	Rai Y	2	0.125
1498	Raica M	2	0.125
1499	Rajab NF	2	0.125
1500	Raman D	2	0.125
1501	Ramaswamy B	2	0.125
1502	Ran W	2	0.125
1503	Rapoport BL	2	0.125
1504	Ratto D	2	0.125
1505	Raveane A	2	0.125
1506	Ravi J	2	0.125
1507	Ray A	2	0.125
1508	Reed RK	2	0.125
1509	Reggiani F	2	0.125
1510	Reis JS	2	0.125
1511	Reis-filho JS	2	0.125
1512	Reisenbichler E	2	0.125
1513	Rekdal O	2	0.125
1514	Remsik J	2	0.125
1515	Ren GS	2	0.125
1516	Ren L	2	0.125
1517	Ren XC	2	0.125
1518	Ren XY	2	0.125
1519	Ren ZQ	2	0.125
1520	Resnick MB	2	0.125
1521	Reuben JM	2	0.125
1522	Richard E	2	0.125
1523	Richard V	2	0.125
1524	Ring BZ	2	0.125
1525	Risinger AL	2	0.125
1526	Rizzuto MA	2	0.125
1527	Roda E	2	0.125
1528	Rodig S	2	0.125
1529	Rodriguez AC	2	0.125
1530	Rodriguez-padilla C	2	0.125
1531	Rody A	2	0.125
1532	Roger P	2	0.125
1533	Roncalli M	2	0.125
1534	Rosemann M	2	0.125
1535	Roslind A	2	0.125
1536	Rosner MR	2	0.125
1537	Rossi P	2	0.125
1538	Rossi T	2	0.125
1539	Roux C	2	0.125
1540	Rubinstein-achiasaf L	2	0.125
1541	Ruf W	2	0.125
1542	Saha T	2	0.125
1543	Saito K	2	0.125
1544	Saji S	2	0.125
1545	Sanders J	2	0.125
1546	Sanders ME	2	0.125
1547	Sangaletti S	2	0.125
1548	Santa-maria CA	2	0.125
1549	Santana-krimskaya SE	2	0.125
1550	Santarpia L	2	0.125
1551	Saponaro C	2	0.125
1552	Sarkar K	2	0.125
1553	Sarnella A	2	0.125
1554	Sartorius CA	2	0.125
1555	Sathish V	2	0.125
1556	Saussez S	2	0.125
1557	Savino E	2	0.125
1558	Scagnoli S	2	0.125
1559	Sceneay J	2	0.125
1560	Schaefer L	2	0.125
1561	Schaffner F	2	0.125
1562	Schalper KA	2	0.125
1563	Schmidt MK	2	0.125
1564	Schmollerl J	2	0.125
1565	Schneeweiss A	2	0.125
1566	Scholer-dahirel A	2	0.125
1567	Schroeder A	2	0.125
1568	Seewaldt VL	2	0.125
1569	Seibel AJ	2	0.125
1570	Seitz RS	2	0.125
1571	Sekimoto M	2	0.125
1572	Selistre-de-araujo HS	2	0.125
1573	Seo BR	2	0.125
1574	Seo JH	2	0.125
1575	Sethi P	2	0.125
1576	Sevieri M	2	0.125
1577	Sfondrini L	2	0.125
1578	Shah S	2	0.125
1579	Shainsky-roitman J	2	0.125
1580	Shao W	2	0.125
1581	Shapiro GI	2	0.125
1582	Sharkey RM	2	0.125
1583	Sharma A	2	0.125
1584	Sharma G	2	0.125
1585	Sharma MC	2	0.125
1586	Sharma R	2	0.125
1587	Sharma V	2	0.125
1588	Shea LD	2	0.125
1589	Shen BB	2	0.125
1590	Shen H	2	0.125
1591	Shen JK	2	0.125
1592	Shen LL	2	0.125
1593	Shen PP	2	0.125
1594	Shen Q	2	0.125
1595	Shen YC	2	0.125
1596	Sherman ME	2	0.125
1597	Shi F	2	0.125
1598	Shi HB	2	0.125
1599	Shi JJ	2	0.125
1600	Shi S	2	0.125
1601	Shih YH	2	0.125
1602	Shilo K	2	0.125
1603	Shinde A	2	0.125
1604	Shotorbani SS	2	0.125
1605	Shu YX	2	0.125
1606	Shyr YM	2	0.125
1607	Siegers GM	2	0.125
1608	Silva F	2	0.125
1609	Silvester J	2	0.125
1610	Simoes S	2	0.125
1611	Simony-lafontaine J	2	0.125
1612	Singh A	2	0.125
1613	Singh J	2	0.125
1614	Singh V	2	0.125
1615	Sitia L	2	0.125
1616	Siziopikou KP	2	0.125
1617	Smeets A	2	0.125
1618	Smeland HYH	2	0.125
1619	Smid M	2	0.125
1620	Sneddon S	2	0.125
1621	Sobral-leite M	2	0.125
1622	Sofias AM	2	0.125
1623	Soliman RA	2	0.125
1624	Solinas C	2	0.125
1625	Song J	2	0.125
1626	Song M	2	0.125
1627	Song PN	2	0.125
1628	Song XQ	2	0.125
1629	Song Y	2	0.125
1630	Song YM	2	0.125
1631	Sonveaux P	2	0.125
1632	Sorger PK	2	0.125
1633	Soucek K	2	0.125
1634	Soysal SD	2	0.125
1635	Spagnoli GC	2	0.125
1636	Spano D	2	0.125
1637	Sperlich J	2	0.125
1638	Spira A	2	0.125
1639	Staquicini FI	2	0.125
1640	Stark GR	2	0.125
1641	Stassi G	2	0.125
1642	Steinberg SM	2	0.125
1643	Stewart SA	2	0.125
1644	Storm G	2	0.125
1645	Stover DG	2	0.125
1646	Stovgaard ES	2	0.125
1647	Stuhr L	2	0.125
1648	Stylianopoulos T	2	0.125
1649	Su BY	2	0.125
1650	Su GH	2	0.125
1651	Su P	2	0.125
1652	Su XM	2	0.125
1653	Su Y	2	0.125
1654	Su YH	2	0.125
1655	Sun B	2	0.125
1656	Sun BH	2	0.125
1657	Sun G	2	0.125
1658	Sun HF	2	0.125
1659	Sun HG	2	0.125
1660	Sun JZ	2	0.125
1661	Sun L	2	0.125
1662	Sun LH	2	0.125
1663	Sun P	2	0.125
1664	Sun QX	2	0.125
1665	Sun SR	2	0.125
1666	Sun WJ	2	0.125
1667	Sun X	2	0.125
1668	Sun XS	2	0.125
1669	Sun YL	2	0.125
1670	Sun YT	2	0.125
1671	Surapaneni SK	2	0.125
1672	Suzuki T	2	0.125
1673	Sveinbjornsson B	2	0.125
1674	Swindell EP	2	0.125
1675	Tai LH	2	0.125
1676	Taka E	2	0.125
1677	Takahashi H	2	0.125
1678	Takahashi S	2	0.125
1679	Talaat IM	2	0.125
1680	Talia M	2	0.125
1681	Tan EY	2	0.125
1682	Tan SW	2	0.125
1683	Tang JH	2	0.125
1684	Tang W	2	0.125
1685	Tao ZH	2	0.125
1686	Tashireva LA	2	0.125
1687	Taveira MD	2	0.125
1688	Tawfik O	2	0.125
1689	Teh B	2	0.125
1690	Teng Y	2	0.125
1691	Thacker G	2	0.125
1692	Thompson KJ	2	0.125
1693	Thuwajit C	2	0.125
1694	Thuwajit P	2	0.125
1695	Tian M	2	0.125
1696	Tian WQ	2	0.125
1697	Tian YH	2	0.125
1698	Tien J	2	0.125
1699	Timperi E	2	0.125
1700	Tinterri C	2	0.125
1701	Tipaldos HJ	2	0.125
1702	Tiwari AK	2	0.125
1703	Toi M	2	0.125
1704	Tokuda Y	2	0.125
1705	Tong XN	2	0.125
1706	Tran AD	2	0.125
1707	Trembath D	2	0.125
1708	Truffi M	2	0.125
1709	Tsang JY	2	0.125
1710	Tse GM	2	0.125
1711	Tseng HY	2	0.125
1712	Tsuta K	2	0.125
1713	Turdo A	2	0.125
1714	Turner BM	2	0.125
1715	Ueno T	2	0.125
1716	Upreti M	2	0.125
1717	Vacher S	2	0.125
1718	Vahdat LT	2	0.125
1719	Van Bockstal MR	2	0.125
1720	Van De Vijver K	2	0.125
1721	Van Den Broeck W	2	0.125
1722	Van Der Wall E	2	0.125
1723	Van Swearingen AED	2	0.125
1724	Varamini P	2	0.125
1725	Vasiyani H	2	0.125
1726	Vazeille T	2	0.125
1727	Vermeulen P	2	0.125
1728	Viale G	2	0.125
1729	Vick SC	2	0.125
1730	Vieni S	2	0.125
1731	Villarroel-espindola F	2	0.125
1732	Vos H	2	0.125
1733	Voutouri C	2	0.125
1734	Vranic S	2	0.125
1735	Vujaklija DV	2	0.125
1736	Wakeham A	2	0.125
1737	Walens A	2	0.125
1738	Wan GY	2	0.125
1739	Wang BY	2	0.125
1740	Wang CY	2	0.125
1741	Wang DB	2	0.125
1742	Wang DG	2	0.125
1743	Wang F	2	0.125
1744	Wang GR	2	0.125
1745	Wang HL	2	0.125
1746	Wang HW	2	0.125
1747	Wang JM	2	0.125
1748	Wang LH	2	0.125
1749	Wang LS	2	0.125
1750	Wang LT	2	0.125
1751	Wang MZ	2	0.125
1752	Wang QY	2	0.125
1753	Wang R	2	0.125
1754	Wang SH	2	0.125
1755	Wang SJ	2	0.125
1756	Wang SL	2	0.125
1757	Wang SS	2	0.125
1758	Wang XL	2	0.125
1759	Wang XM	2	0.125
1760	Wang XS	2	0.125
1761	Wang XW	2	0.125
1762	Wang YJ	2	0.125
1763	Wang YL	2	0.125
1764	Wang ZH	2	0.125
1765	Wang ZR	2	0.125
1766	Wang ZT	2	0.125
1767	Wang ZX	2	0.125
1768	Wang ZZ	2	0.125
1769	Wani NA	2	0.125
1770	Warren JD	2	0.125
1771	Watanabe K	2	0.125
1772	Weaver VM	2	0.125
1773	Weber WP	2	0.125
1774	Weilbaecher KN	2	0.125
1775	Weiskirchen R	2	0.125
1776	Weng YS	2	0.125
1777	Wheless A	2	0.125
1778	Wiemann S	2	0.125
1779	Wik E	2	0.125
1780	Wikman H	2	0.125
1781	Wildes F	2	0.125
1782	Wildiers H	2	0.125
1783	Wilhelm I	2	0.125
1784	Wilkinson JM	2	0.125
1785	Wilson BE	2	0.125
1786	Wilson K	2	0.125
1787	Winkelmaier G	2	0.125
1788	Winum JY	2	0.125
1789	Witzel I	2	0.125
1790	Wong KK	2	0.125
1791	Woo OH	2	0.125
1792	Woodcock MG	2	0.125
1793	Wu AG	2	0.125
1794	Wu CH	2	0.125
1795	Wu D	2	0.125
1796	Wu HM	2	0.125
1797	Wu HW	2	0.125
1798	Wu HY	2	0.125
1799	Wu JD	2	0.125
1800	Wu Q	2	0.125
1801	Wu RR	2	0.125
1802	Wu SZ	2	0.125
1803	Wu WJ	2	0.125
1804	Wu X	2	0.125
1805	Wu YL	2	0.125
1806	Wulf GM	2	0.125
1807	Xia Y	2	0.125
1808	Xiao P	2	0.125
1809	Xiao TF	2	0.125
1810	Xiao ZD	2	0.125
1811	Xie Q	2	0.125
1812	Xiong JJ	2	0.125
1813	Xiong W	2	0.125
1814	Xiong Y	2	0.125
1815	Xu LG	2	0.125
1816	Xu M	2	0.125
1817	Xu XL	2	0.125
1818	Xu YH	2	0.125
1819	Xu YL	2	0.125
1820	Xu YY	2	0.125
1821	Xue M	2	0.125
1822	Xue XN	2	0.125
1823	Yacob BW	2	0.125
1824	Yaffe MJ	2	0.125
1825	Yaghoobi V	2	0.125
1826	Yam C	2	0.125
1827	Yamamoto K	2	0.125
1828	Yamamoto Y	2	0.125
1829	Yamazaki T	2	0.125
1830	Yanai H	2	0.125
1831	Yang BW	2	0.125
1832	Yang DF	2	0.125
1833	Yang ES	2	0.125
1834	Yang LL	2	0.125
1835	Yang NF	2	0.125
1836	Yang QF	2	0.125
1837	Yang QH	2	0.125
1838	Yang SY	2	0.125
1839	Yang T	2	0.125
1840	Yang TL	2	0.125
1841	Yang XF	2	0.125
1842	Yang YG	2	0.125
1843	Yang YM	2	0.125
1844	Yang Z	2	0.125
1845	Yang ZF	2	0.125
1846	Yang ZM	2	0.125
1847	Yang ZQ	2	0.125
1848	Yang ZY	2	0.125
1849	Yang ZZ	2	0.125
1850	Yao J	2	0.125
1851	Yarden Y	2	0.125
1852	Yasojima H	2	0.125
1853	Yaswen P	2	0.125
1854	Ye NB	2	0.125
1855	Ye PZ	2	0.125
1856	Yeh WL	2	0.125
1857	Yi JR	2	0.125
1858	Yin XD	2	0.125
1859	Yin XL	2	0.125
1860	Yin YX	2	0.125
1861	Yook S	2	0.125
1862	Yoshikawa K	2	0.125
1863	Yost SE	2	0.125
1864	You Q	2	0.125
1865	Yu B	2	0.125
1866	Yu CC	2	0.125
1867	Yu DH	2	0.125
1868	Yu E	2	0.125
1869	Yu HJ	2	0.125
1870	Yu JP	2	0.125
1871	Yu K	2	0.125
1872	Yu L	2	0.125
1873	Yu M	2	0.125
1874	Yu XM	2	0.125
1875	Yuan LQ	2	0.125
1876	Yuan ZY	2	0.125
1877	Zagouri F	2	0.125
1878	Zampieri LX	2	0.125
1879	Zang XX	2	0.125
1880	Zarate-trivino DG	2	0.125
1881	Zeng Y	2	0.125
1882	Zeng ZH	2	0.125
1883	Zentella-dehesa A	2	0.125
1884	Zhai J	2	0.125
1885	Zhang HB	2	0.125
1886	Zhang HM	2	0.125
1887	Zhang JC	2	0.125
1888	Zhang JL	2	0.125
1889	Zhang JM	2	0.125
1890	Zhang JR	2	0.125
1891	Zhang JS	2	0.125
1892	Zhang JX	2	0.125
1893	Zhang K	2	0.125
1894	Zhang LJ	2	0.125
1895	Zhang LN	2	0.125
1896	Zhang LW	2	0.125
1897	Zhang M	2	0.125
1898	Zhang MQ	2	0.125
1899	Zhang MX	2	0.125
1900	Zhang N	2	0.125
1901	Zhang QQ	2	0.125
1902	Zhang R	2	0.125
1903	Zhang S	2	0.125
1904	Zhang WW	2	0.125
1905	Zhang XM	2	0.125
1906	Zhang XS	2	0.125
1907	Zhang YF	2	0.125
1908	Zhang YH	2	0.125
1909	Zhang YL	2	0.125
1910	Zhang YN	2	0.125
1911	Zhang ZZ	2	0.125
1912	Zhao HL	2	0.125
1913	Zhao HY	2	0.125
1914	Zhao JD	2	0.125
1915	Zhao N	2	0.125
1916	Zhao X	2	0.125
1917	Zhao XH	2	0.125
1918	Zhao YX	2	0.125
1919	Zhao YZ	2	0.125
1920	Zhao ZJ	2	0.125
1921	Zhao ZM	2	0.125
1922	Zhao ZT	2	0.125
1923	Zheng HA	2	0.125
1924	Zheng HM	2	0.125
1925	Zheng KX	2	0.125
1926	Zheng MB	2	0.125
1927	Zheng W	2	0.125
1928	Zhong WJ	2	0.125
1929	Zhou ML	2	0.125
1930	Zhou R	2	0.125
1931	Zhou XK	2	0.125
1932	Zhou YD	2	0.125
1933	Zhou YY	2	0.125
1934	Zhu B	2	0.125
1935	Zhu QF	2	0.125
1936	Zhu SL	2	0.125
1937	Zhu W	2	0.125
1938	Zollo M	2	0.125
1939	Zou CM	2	0.125
1940	Zouxu XZ	2	0.125
1941	Aas H	1	0.062
1942	Abad E	1	0.062
1943	Abad MN	1	0.062
1944	Abasolo I	1	0.062
1945	Abd El-wahed MM	1	0.062
1946	Abdel-fatah TMA	1	0.062
1947	Abdel-latif M	1	0.062
1948	Abdel-rahim MH	1	0.062
1949	Abdel-sater F	1	0.062
1950	Abdelhamid MI	1	0.062
1951	Abdelmohsen M	1	0.062
1952	Abdelrahman AE	1	0.062
1953	Abdelwahed M	1	0.062
1954	Abdou AG	1	0.062
1955	Abdou Y	1	0.062
1956	Abdul-raof N	1	0.062
1957	Abe S	1	0.062
1958	Abomraee M	1	0.062
1959	Abou-aisha K	1	0.062
1960	Abozina A	1	0.062
1961	Abraham J	1	0.062
1962	Abramian A	1	0.062
1963	Abramson V	1	0.062
1964	Abrial C	1	0.062
1965	Abu Quora HA	1	0.062
1966	Abu-khalaf MM	1	0.062
1967	Abuirqeba S	1	0.062
1968	Acharya CR	1	0.062
1969	Acharyya S	1	0.062
1970	Achilefu S	1	0.062
1971	Achour O	1	0.062
1972	Ackerstaff E	1	0.062
1973	Acosta-haab G	1	0.062
1974	Acs B	1	0.062
1975	Adams L	1	0.062
1976	Adams MN	1	0.062
1977	Adams TA	1	0.062
1978	Addati T	1	0.062
1979	Adhav R	1	0.062
1980	Adhikary A	1	0.062
1981	Adibfar S	1	0.062
1982	Adinew GM	1	0.062
1983	Adria-cebrian J	1	0.062
1984	Adrover E	1	0.062
1985	Affinito A	1	0.062
1986	Afify SM	1	0.062
1987	Afqir S	1	0.062
1988	Aft RL	1	0.062
1989	Aftab S	1	0.062
1990	Agarwal S	1	0.062
1991	Aggarwal BB	1	0.062
1992	Aggarwal G	1	0.062
1993	Aggouraki D	1	0.062
1994	Aghi MK	1	0.062
1995	Agostini D	1	0.062
1996	Agostinis C	1	0.062
1997	Agrawal R	1	0.062
1998	Agrawal U	1	0.062
[truncated: 8,311 more rows]
